# Supplementary material for: Analysis of co-occurrence of type II toxin–antitoxin systems and antibiotic resistance determinants in Staphylococcus aureus
Source: mSystems. 2025 Feb 27;10(3):e00957-24. doi: 10.1128/msystems.00957-24 (PMC11915791; doi:10.1128/msystems.00957-24)
Supplement: Supplemental tables — Tables S2 to S7. [file msystems.00957-24-s0006.xlsx]

## Sheet: Description
Analysis of co-occurrence of type II toxin-antitoxin systems and antibiotic resistance determinants in Staphylococcus aureus
Authors: Michał Bukowski, Michał Banasik, Kinga Chlebicka, Katarzyna Bednarczyk, Emilia Bonar, Dominka Sokołowska, Tomasz Żądło, Grzegorz Dubin, Benedykt Władyka*
*coresponding author: benedykt.wladyka@uj.edu.pl
Tab. S2. TA_drug_stat_raw	Raw counts regarding all analysed genomes for TA/drug pairs used to calculate ratio of ratios values. TA_count – TA system count drug_count – resistance determinant count corr – number of genomes in which both elements co-occur total – the total number of analysed genomes pval_10 – hypergeometric distribution cumulative probability that members of a given pair could co-occur in genomes at least 1…
Tab. S3. TA_drug_stat_sel	Selected rows from tab. S2 for which additional counts, fractions and percentages have been calculated. Values that have been used in the main manuscript.
Tab. S4. TA_drug_corr	Co-occurence counts (presence in the same genome) for TA/drug pairs. Total TA and drug counts are given in parentheses.
Tab. S5. TA_drug_ratios	Ratio of ratios values ( [R+TA]/TA ) / ( R/ALL ) for all analysed TA/drug pairs. Values of 0.0 denotes non-analysed cases. Total TA and drug counts are given in parentheses.
Tab. S6. TA_drug_coloc	Co-localisation counts (presence in the same contig) for TA/drug pairs. Total TA and drug counts are given in parentheses.
Tab. S7. UAUU_freqs	Analysis of UAUU motif distribution in coding sequences of AMR determinants depicted in fig. 1 in the main manuscript.
Synonymous drug resistance names used in the publication:
aadD2 aacA-aphD ant6 blaZ ileS2	– ANT(4')-Ib – AAC6_Ie_APH2_Ia – ANT(6)-Ia – PC1_blaZ – Saur_mupA_MUP

## Sheet: Tab. S2. TA_drug_stat_raw
TA	drug	TA_count	drug_count	corr	tot	pval_10	pval_hyper	ratio	log2_ratio
DinJ/YafQ	AAC(3)-IId	5	2	0	75919	0	1	0	0
DinJ/YafQ	AAC(6')-Im	5	495	0	75919	0	1	0	0
DinJ/YafQ	AAC6_Ie_APH2_Ia	5	11471	4	75919	0	1	0	0
DinJ/YafQ	ANT(4')-Ib	5	12118	3	75919	0	1	0	0
DinJ/YafQ	ANT(6)-Ia	5	886	0	75919	0	1	0	0
DinJ/YafQ	ANT(9)-Ia	5	16141	3	75919	0	1	0	0
DinJ/YafQ	APH(2'')-IIIa	5	6	0	75919	0	1	0	0
DinJ/YafQ	APH(2'')-If	5	234	0	75919	0	1	0	0
DinJ/YafQ	APH(3'')-Ib	5	2	0	75919	0	1	0	0
DinJ/YafQ	APH(3')-IIIa	5	14428	4	75919	0	1	0	0
DinJ/YafQ	APH(3')-IIa	5	18	0	75919	0	1	0	0
DinJ/YafQ	APH(3')-Ia	5	15	0	75919	0	1	0	0
DinJ/YafQ	APH(6)-Id	5	2	0	75919	0	1	0	0
DinJ/YafQ	AcrE	5	1	0	75919	0	1	0	0
DinJ/YafQ	AcrF	5	1	0	75919	0	1	0	0
DinJ/YafQ	Afab_ACT_CHL	5	4	0	75919	0	1	0	0
DinJ/YafQ	Bsui_mprF	5	2	0	75919	0	1	0	0
DinJ/YafQ	CRP	5	1	0	75919	0	1	0	0
DinJ/YafQ	Ecol_catII	5	1	0	75919	0	1	0	0
DinJ/YafQ	Efac_ACT_CHL	5	467	0	75919	0	1	0	0
DinJ/YafQ	Efae_ACT_CHL	5	682	0	75919	0	1	0	0
DinJ/YafQ	Erm(33)	5	4	0	75919	0	1	0	0
DinJ/YafQ	Erm(47)	5	1	0	75919	0	1	0	0
DinJ/YafQ	ErmA	5	15122	3	75919	0	1	0	0
DinJ/YafQ	ErmB	5	2002	3	75919	0	1	0	0
DinJ/YafQ	ErmC	5	11653	0	75919	0	1	0	0
DinJ/YafQ	ErmT	5	1125	0	75919	0	1	0	0
DinJ/YafQ	ErmX	5	3	0	75919	0	1	0	0
DinJ/YafQ	FosB1	5	19	0	75919	0	1	0	0
DinJ/YafQ	FosB4	5	87	0	75919	0	1	0	0
DinJ/YafQ	FosB5	5	4	0	75919	0	1	0	0
DinJ/YafQ	FosB6	5	49	0	75919	0	1	0	0
DinJ/YafQ	FosBx1	5	1	0	75919	0	1	0	0
DinJ/YafQ	FosD	5	238	0	75919	0	1	0	0
DinJ/YafQ	FosM3	5	4	0	75919	0	1	0	0
DinJ/YafQ	FosY	5	280	0	75919	0	1	0	0
DinJ/YafQ	KPC-9	5	1	0	75919	0	1	0	0
DinJ/YafQ	LEN-6	5	1	0	75919	0	1	0	0
DinJ/YafQ	MecI_rep	5	265	0	75919	0	1	0	0
DinJ/YafQ	OKP-B-12	5	1	0	75919	0	1	0	0
DinJ/YafQ	OXA-36	5	1	0	75919	0	1	0	0
DinJ/YafQ	OXA-653	5	1	0	75919	0	1	0	0
DinJ/YafQ	OXA-919	5	6	0	75919	0	1	0	0
DinJ/YafQ	OXA-924	5	1	0	75919	0	1	0	0
DinJ/YafQ	OmpA	5	1	0	75919	0	1	0	0
DinJ/YafQ	PC1_blaZ	5	60821	5	75919	0	1	0	0
DinJ/YafQ	QnrB69	5	1	0	75919	0	1	0	0
DinJ/YafQ	QnrD1	5	1	0	75919	0	1	0	0
DinJ/YafQ	SAT-4	5	9803	3	75919	0	1	0	0
DinJ/YafQ	Saur_FosB	5	44015	4	75919	0	1	0	0
DinJ/YafQ	Saur_LmrS	5	70018	5	75919	0	1	0	0
DinJ/YafQ	Saur_mupA_MUP	5	2436	0	75919	0	1	0	0
DinJ/YafQ	Saur_norA	5	75596	5	75919	0	1	0	0
DinJ/YafQ	Scoh_vga(E)	5	8	0	75919	0	1	0	0
DinJ/YafQ	Sint_ACT_CHL	5	92	0	75919	0	1	0	0
DinJ/YafQ	Spyo_ErmA_MLSb	5	1	0	75919	0	1	0	0
DinJ/YafQ	Ssui_ACT_CHL	5	111	0	75919	0	1	0	0
DinJ/YafQ	TEM-192	5	34	0	75919	0	1	0	0
DinJ/YafQ	TEM-229	5	4	0	75919	0	1	0	0
DinJ/YafQ	TEM-237	5	1	0	75919	0	1	0	0
DinJ/YafQ	TEM-243	5	1	0	75919	0	1	0	0
DinJ/YafQ	TEM-7	5	4	0	75919	0	1	0	0
DinJ/YafQ	TriC	5	1	0	75919	0	1	0	0
DinJ/YafQ	aad(6)	5	2957	1	75919	0	1	0	0
DinJ/YafQ	aadA	5	3	0	75919	0	1	0	0
DinJ/YafQ	aadA27	5	1	0	75919	0	1	0	0
DinJ/YafQ	abeS	5	1	0	75919	0	1	0	0
DinJ/YafQ	apmA	5	120	0	75919	0	1	0	0
DinJ/YafQ	arlR	5	29962	4	75919	0	1	0	0
DinJ/YafQ	arlS	5	51646	1	75919	0	1	0	0
DinJ/YafQ	bcrA	5	8940	0	75919	0	1	0	0
DinJ/YafQ	catA8	5	59	0	75919	0	1	0	0
DinJ/YafQ	ceoB	5	1	0	75919	0	1	0	0
DinJ/YafQ	cfrA	5	85	0	75919	0	1	0	0
DinJ/YafQ	clbC	5	1	0	75919	0	1	0	0
DinJ/YafQ	clcD	5	2	0	75919	0	1	0	0
DinJ/YafQ	cmlA5	5	1	0	75919	0	1	0	0
DinJ/YafQ	cmlA6	5	1	0	75919	0	1	0	0
DinJ/YafQ	dfrA14	5	2	0	75919	0	1	0	0
DinJ/YafQ	dfrA16	5	2	0	75919	0	1	0	0
DinJ/YafQ	dfrA8	5	1	0	75919	0	1	0	0
DinJ/YafQ	dfrC	5	75843	5	75919	0	1	0	0
DinJ/YafQ	dfrD	5	3	0	75919	0	1	0	0
DinJ/YafQ	dfrF	5	25	0	75919	0	1	0	0
DinJ/YafQ	dfrG	5	7254	0	75919	0	1	0	0
DinJ/YafQ	dfrK	5	1171	0	75919	0	1	0	0
DinJ/YafQ	emeA	5	1	0	75919	0	1	0	0
DinJ/YafQ	fexA	5	1598	0	75919	0	1	0	0
DinJ/YafQ	fexB	5	23	0	75919	0	1	0	0
DinJ/YafQ	fusB	5	624	0	75919	0	1	0	0
DinJ/YafQ	fusC	5	2425	1	75919	0	1	0	0
DinJ/YafQ	kdpD	5	74851	5	75919	0	1	0	0
DinJ/YafQ	lnuA	5	1577	0	75919	0	1	0	0
DinJ/YafQ	lnuB	5	1284	0	75919	0	1	0	0
DinJ/YafQ	lnuG	5	176	0	75919	0	1	0	0
DinJ/YafQ	lsaA	5	2	0	75919	0	1	0	0
DinJ/YafQ	lsaB	5	11	0	75919	0	1	0	0
DinJ/YafQ	lsaC	5	1	0	75919	0	1	0	0
DinJ/YafQ	lsaE	5	1289	0	75919	0	1	0	0
DinJ/YafQ	mecA	5	47950	4	75919	0	1	0	0
DinJ/YafQ	mecC	5	271	0	75919	0	1	0	0
DinJ/YafQ	mecC-type_BlaZ	5	274	0	75919	0	1	0	0
DinJ/YafQ	mecI	5	7954	3	75919	0	1	0	0
DinJ/YafQ	mecR1	5	10869	3	75919	0	1	0	0
DinJ/YafQ	mef(D)	5	4	0	75919	0	1	0	0
DinJ/YafQ	mefH	5	2	0	75919	0	1	0	0
DinJ/YafQ	mepA	5	75240	5	75919	0	1	0	0
DinJ/YafQ	mepR	5	75760	5	75919	0	1	0	0
DinJ/YafQ	mgrA	5	75794	5	75919	0	1	0	0
DinJ/YafQ	mphC	5	10613	2	75919	0	1	0	0
DinJ/YafQ	msrA	5	10820	2	75919	0	1	0	0
DinJ/YafQ	msrC	5	1	0	75919	0	1	0	0
DinJ/YafQ	msrF	5	4	0	75919	0	1	0	0
DinJ/YafQ	norA	5	18	0	75919	0	1	0	0
DinJ/YafQ	norC	5	75881	5	75919	0	1	0	0
DinJ/YafQ	optrA	5	13	0	75919	0	1	0	0
DinJ/YafQ	poxtA	5	3	0	75919	0	1	0	0
DinJ/YafQ	pp_cat	5	3	0	75919	0	1	0	0
DinJ/YafQ	qacA	5	3745	0	75919	0	1	0	0
DinJ/YafQ	qacB	5	399	3	75919	0	1	0	0
DinJ/YafQ	qacE	5	1	0	75919	0	1	0	0
DinJ/YafQ	qacEdelta1	5	5	0	75919	0	1	0	0
DinJ/YafQ	qacG	5	852	0	75919	0	1	0	0
DinJ/YafQ	qacH	5	3521	0	75919	0	1	0	0
DinJ/YafQ	qacL	5	1	0	75919	0	1	0	0
DinJ/YafQ	rphB	5	3	0	75919	0	1	0	0
DinJ/YafQ	rsmA	5	1	0	75919	0	1	0	0
DinJ/YafQ	salA	5	1	0	75919	0	1	0	0
DinJ/YafQ	sdrM	5	74054	5	75919	0	1	0	0
DinJ/YafQ	sepA	5	75595	5	75919	0	1	0	0
DinJ/YafQ	spd	5	95	0	75919	0	1	0	0
DinJ/YafQ	sul1	5	3	0	75919	0	1	0	0
DinJ/YafQ	sul2	5	2	0	75919	0	1	0	0
DinJ/YafQ	tet(38)	5	75661	5	75919	0	1	0	0
DinJ/YafQ	tet(K)	5	9689	2	75919	0	1	0	0
DinJ/YafQ	tet(L)	5	1609	0	75919	0	1	0	0
DinJ/YafQ	tet(M)	5	8912	1	75919	0	1	0	0
DinJ/YafQ	tet(O)	5	10	0	75919	0	1	0	0
DinJ/YafQ	tet(O/M/O)	5	2	0	75919	0	1	0	0
DinJ/YafQ	tet(S)	5	25	0	75919	0	1	0	0
DinJ/YafQ	tet(T)	5	97	0	75919	0	1	0	0
DinJ/YafQ	tet(U)	5	37	0	75919	0	1	0	0
DinJ/YafQ	tet(W)	5	1	0	75919	0	1	0	0
DinJ/YafQ	vanA	5	26	0	75919	0	1	0	0
DinJ/YafQ	vanH_in_vanA_cl	5	17	2	75919	0	1	0	0
DinJ/YafQ	vanR_in_vanA_cl	5	17	2	75919	0	1	0	0
DinJ/YafQ	vanR_in_vanM_cl	5	1	0	75919	0	1	0	0
DinJ/YafQ	vanS_in_vanA_cl	5	25	0	75919	0	1	0	0
DinJ/YafQ	vanX_in_vanA_cl	5	41	2	75919	0	1	0	0
DinJ/YafQ	vanY_in_vanA_cl	5	40	2	75919	0	1	0	0
DinJ/YafQ	vanY_in_vanM_cl	5	1	0	75919	0	1	0	0
DinJ/YafQ	vanZ_in_vanA_cl	5	40	2	75919	0	1	0	0
DinJ/YafQ	vatB	5	3	0	75919	0	1	0	0
DinJ/YafQ	vgaA	5	638	0	75919	0	1	0	0
DinJ/YafQ	vgaALC	5	53	0	75919	0	1	0	0
DinJ/YafQ	vgaB	5	3	0	75919	0	1	0	0
DinJ/YafQ	vgaC	5	7	0	75919	0	1	0	0
DinJ/YafQ	vgaE	5	326	0	75919	0	1	0	0
Epsilon/Zeta	AAC(3)-IId	671	2	0	75919	0	1	0	0
Epsilon/Zeta	AAC(6')-Im	671	495	1	75919	0.0136582	1	0	0
Epsilon/Zeta	AAC6_Ie_APH2_Ia	671	11471	24	75919	1	-1.27955e-22	-4.22437	-2.07874
Epsilon/Zeta	ANT(4')-Ib	671	12118	13	75919	1	-5.07452e-34	-8.23872	-3.04242
Epsilon/Zeta	ANT(6)-Ia	671	886	4	75919	0.26114	1	0	0
Epsilon/Zeta	ANT(9)-Ia	671	16141	7	75919	1	-1.36707e-58	-20.38	-4.34908
Epsilon/Zeta	APH(2'')-IIIa	671	6	0	75919	0	1	0	0
Epsilon/Zeta	APH(2'')-If	671	234	1	75919	5.18226e-05	1	0	0
Epsilon/Zeta	APH(3'')-Ib	671	2	0	75919	0	1	0	0
Epsilon/Zeta	APH(3')-IIIa	671	14428	640	75919	1	0	5.01882	2.32735
Epsilon/Zeta	APH(3')-IIa	671	18	0	75919	1.11728e-16	1	0	0
Epsilon/Zeta	APH(3')-Ia	671	15	0	75919	7.85259e-18	1	0	0
Epsilon/Zeta	APH(6)-Id	671	2	0	75919	0	1	0	0
Epsilon/Zeta	AcrE	671	1	0	75919	0	1	0	0
Epsilon/Zeta	AcrF	671	1	0	75919	0	1	0	0
Epsilon/Zeta	Afab_ACT_CHL	671	4	0	75919	0	1	0	0
Epsilon/Zeta	Bsui_mprF	671	2	0	75919	0	1	0	0
Epsilon/Zeta	CRP	671	1	0	75919	0	1	0	0
Epsilon/Zeta	Ecol_catII	671	1	0	75919	0	1	0	0
Epsilon/Zeta	Efac_ACT_CHL	671	467	1	75919	0.00940231	1	0	0
Epsilon/Zeta	Efae_ACT_CHL	671	682	6	75919	0.0839931	1	0	0
Epsilon/Zeta	Erm(33)	671	4	0	75919	0	1	0	0
Epsilon/Zeta	Erm(47)	671	1	0	75919	0	1	0	0
Epsilon/Zeta	ErmA	671	15122	3	75919	1	-7.19668e-60	-44.5513	-5.47739
Epsilon/Zeta	ErmB	671	2002	6	75919	0.983327	1	0	0
Epsilon/Zeta	ErmC	671	11653	598	75919	1	0	5.80619	2.53759
Epsilon/Zeta	ErmT	671	1125	1	75919	0.536349	1	0	0
Epsilon/Zeta	ErmX	671	3	0	75919	0	1	0	0
Epsilon/Zeta	FosB1	671	19	0	75919	2.34005e-16	1	0	0
Epsilon/Zeta	FosB4	671	87	0	75919	5.91087e-09	1	0	0
Epsilon/Zeta	FosB5	671	4	0	75919	0	1	0	0
Epsilon/Zeta	FosB6	671	49	0	75919	1.64059e-11	1	0	0
Epsilon/Zeta	FosBx1	671	1	0	75919	0	1	0	0
Epsilon/Zeta	FosD	671	238	0	75919	5.9699e-05	1	0	0
Epsilon/Zeta	FosM3	671	4	0	75919	0	1	0	0
Epsilon/Zeta	FosY	671	280	3	75919	0.000224801	1	0	0
Epsilon/Zeta	KPC-9	671	1	0	75919	0	1	0	0
Epsilon/Zeta	LEN-6	671	1	0	75919	0	1	0	0
Epsilon/Zeta	MecI_rep	671	265	0	75919	0.00014438	1	0	0
Epsilon/Zeta	OKP-B-12	671	1	0	75919	0	1	0	0
Epsilon/Zeta	OXA-36	671	1	0	75919	0	1	0	0
Epsilon/Zeta	OXA-653	671	1	0	75919	0	1	0	0
Epsilon/Zeta	OXA-919	671	6	0	75919	0	1	0	0
Epsilon/Zeta	OXA-924	671	1	0	75919	0	1	0	0
Epsilon/Zeta	OmpA	671	1	0	75919	0	1	0	0
Epsilon/Zeta	PC1_blaZ	671	60821	666	75919	1	1.32584e-56	1.23894	0.309101
Epsilon/Zeta	QnrB69	671	1	0	75919	0	1	0	0
Epsilon/Zeta	QnrD1	671	1	0	75919	0	1	0	0
Epsilon/Zeta	SAT-4	671	9803	2	75919	1	-1.6982e-37	-43.3213	-5.437
Epsilon/Zeta	Saur_FosB	671	44015	30	75919	1	-1.37656e-198	-12.9674	-3.69681
Epsilon/Zeta	Saur_LmrS	671	70018	669	75919	1	3.45304e-21	1.08105	0.112429
Epsilon/Zeta	Saur_mupA_MUP	671	2436	6	75919	0.998291	-6.58696e-05	-3.58838	-1.84333
Epsilon/Zeta	Saur_norA	671	75596	669	75919	1	1	1.00128	0.00184453
Epsilon/Zeta	Scoh_vga(E)	671	8	0	75919	0	1	0	0
Epsilon/Zeta	Sint_ACT_CHL	671	92	0	75919	1.02401e-08	1	0	0
Epsilon/Zeta	Spyo_ErmA_MLSb	671	1	0	75919	0	1	0	0
Epsilon/Zeta	Ssui_ACT_CHL	671	111	0	75919	6.29869e-08	1	0	0
Epsilon/Zeta	TEM-192	671	34	0	75919	2.94865e-13	1	0	0
Epsilon/Zeta	TEM-229	671	4	0	75919	0	1	0	0
Epsilon/Zeta	TEM-237	671	1	0	75919	0	1	0	0
Epsilon/Zeta	TEM-243	671	1	0	75919	0	1	0	0
Epsilon/Zeta	TEM-7	671	4	0	75919	0	1	0	0
Epsilon/Zeta	TriC	671	1	0	75919	0	1	0	0
Epsilon/Zeta	aad(6)	671	2957	641	75919	0.999922	0	24.5264	4.61627
Epsilon/Zeta	aadA	671	3	0	75919	0	1	0	0
Epsilon/Zeta	aadA27	671	1	0	75919	0	1	0	0
Epsilon/Zeta	abeS	671	1	0	75919	0	1	0	0
Epsilon/Zeta	apmA	671	120	0	75919	1.32111e-07	1	0	0
Epsilon/Zeta	arlR	671	29962	353	75919	1	3.22592e-12	1.33301	0.414682
Epsilon/Zeta	arlS	671	51646	323	75919	1	-8.05229e-27	-1.41321	-0.498974
Epsilon/Zeta	bcrA	671	8940	3	75919	1	-2.63438e-32	-26.3383	-4.71909
Epsilon/Zeta	catA8	671	59	1	75919	1.15869e-10	1	0	0
Epsilon/Zeta	ceoB	671	1	0	75919	0	1	0	0
Epsilon/Zeta	cfrA	671	85	2	75919	4.6969e-09	1	0	0
Epsilon/Zeta	clbC	671	1	0	75919	0	1	0	0
Epsilon/Zeta	clcD	671	2	0	75919	0	1	0	0
Epsilon/Zeta	cmlA5	671	1	0	75919	0	1	0	0
Epsilon/Zeta	cmlA6	671	1	0	75919	0	1	0	0
Epsilon/Zeta	dfrA14	671	2	0	75919	0	1	0	0
Epsilon/Zeta	dfrA16	671	2	0	75919	0	1	0	0
Epsilon/Zeta	dfrA8	671	1	0	75919	0	1	0	0
Epsilon/Zeta	dfrC	671	75843	671	75919	1	1	1.001	0.00144496
Epsilon/Zeta	dfrD	671	3	0	75919	0	1	0	0
Epsilon/Zeta	dfrF	671	25	0	75919	7.89482e-15	1	0	0
Epsilon/Zeta	dfrG	671	7254	3	75919	1	-2.51284e-25	-21.3712	-4.41759
Epsilon/Zeta	dfrK	671	1171	20	75919	0.586972	1	0	0
Epsilon/Zeta	emeA	671	1	0	75919	0	1	0	0
Epsilon/Zeta	fexA	671	1598	2	75919	0.899801	1	0	0
Epsilon/Zeta	fexB	671	23	1	75919	2.80743e-15	1	0	0
Epsilon/Zeta	fusB	671	624	0	75919	0.0530101	1	0	0
Epsilon/Zeta	fusC	671	2425	1	75919	0.998182	-7.33387e-09	-21.433	-4.42176
Epsilon/Zeta	kdpD	671	74851	667	75919	1	0.0402016	1.00822	0.0118134
Epsilon/Zeta	lnuA	671	1577	2	75919	0.891183	1	0	0
Epsilon/Zeta	lnuB	671	1284	0	75919	0.69917	1	0	0
Epsilon/Zeta	lnuG	671	176	0	75919	4.43413e-06	1	0	0
Epsilon/Zeta	lsaA	671	2	0	75919	0	1	0	0
Epsilon/Zeta	lsaB	671	11	0	75919	2.96931e-20	1	0	0
Epsilon/Zeta	lsaC	671	1	0	75919	0	1	0	0
Epsilon/Zeta	lsaE	671	1289	4	75919	0.703668	1	0	0
Epsilon/Zeta	mecA	671	47950	648	75919	1	3.55808e-98	1.52902	0.612611
Epsilon/Zeta	mecC	671	271	0	75919	0.000173004	1	0	0
Epsilon/Zeta	mecC-type_BlaZ	671	274	1	75919	0.000189018	1	0	0
Epsilon/Zeta	mecI	671	7954	1	75919	1	-3.17405e-31	-70.3004	-6.13546
Epsilon/Zeta	mecR1	671	10869	14	75919	1	-3.71344e-28	-6.86173	-2.77857
Epsilon/Zeta	mef(D)	671	4	0	75919	0	1	0	0
Epsilon/Zeta	mefH	671	2	0	75919	0	1	0	0
Epsilon/Zeta	mepA	671	75240	667	75919	1	1	1.00301	0.00433514
Epsilon/Zeta	mepR	671	75760	669	75919	1	1	-1.00089	-0.0012819
Epsilon/Zeta	mgrA	671	75794	671	75919	1	1	1.00165	0.00237734
Epsilon/Zeta	mphC	671	10613	1	75919	1	-8.99595e-43	-93.8016	-6.55154
Epsilon/Zeta	msrA	671	10820	1	75919	1	-1.08095e-43	-95.6311	-6.57941
Epsilon/Zeta	msrC	671	1	0	75919	0	1	0	0
Epsilon/Zeta	msrF	671	4	0	75919	0	1	0	0
Epsilon/Zeta	norA	671	18	0	75919	1.11728e-16	1	0	0
Epsilon/Zeta	norC	671	75881	671	75919	1	1	1.0005	0.000722298
Epsilon/Zeta	optrA	671	13	0	75919	7.59846e-19	1	0	0
Epsilon/Zeta	poxtA	671	3	1	75919	0	1	0	0
Epsilon/Zeta	pp_cat	671	3	0	75919	0	1	0	0
Epsilon/Zeta	qacA	671	3745	3	75919	1	-1.21891e-11	-11.0332	-3.46378
Epsilon/Zeta	qacB	671	399	1	75919	0.00323486	1	0	0
Epsilon/Zeta	qacE	671	1	0	75919	0	1	0	0
Epsilon/Zeta	qacEdelta1	671	5	0	75919	0	1	0	0
Epsilon/Zeta	qacG	671	852	2	75919	0.22535	1	0	0
Epsilon/Zeta	qacH	671	3521	9	75919	0.999998	-2.01589e-06	-3.45777	-1.78984
Epsilon/Zeta	qacL	671	1	0	75919	0	1	0	0
Epsilon/Zeta	rphB	671	3	0	75919	0	1	0	0
Epsilon/Zeta	rsmA	671	1	0	75919	0	1	0	0
Epsilon/Zeta	salA	671	1	0	75919	0	1	0	0
Epsilon/Zeta	sdrM	671	74054	671	75919	1	5.23972e-08	1.02518	0.0358833
Epsilon/Zeta	sepA	671	75595	671	75919	1	1	1.00429	0.00617017
Epsilon/Zeta	spd	671	95	1	75919	1.40139e-08	1	0	0
Epsilon/Zeta	sul1	671	3	0	75919	0	1	0	0
Epsilon/Zeta	sul2	671	2	0	75919	0	1	0	0
Epsilon/Zeta	tet(38)	671	75661	670	75919	1	1	1.00191	0.00275947
Epsilon/Zeta	tet(K)	671	9689	562	75919	1	0	6.56274	2.7143
Epsilon/Zeta	tet(L)	671	1609	23	75919	0.904084	1	0	0
Epsilon/Zeta	tet(M)	671	8912	37	75919	1	-2.50711e-08	-2.12885	-1.09008
Epsilon/Zeta	tet(O)	671	10	0	75919	2.72091e-21	1	0	0
Epsilon/Zeta	tet(O/M/O)	671	2	0	75919	0	1	0	0
Epsilon/Zeta	tet(S)	671	25	0	75919	7.89482e-15	1	0	0
Epsilon/Zeta	tet(T)	671	97	3	75919	1.71678e-08	1	0	0
Epsilon/Zeta	tet(U)	671	37	0	75919	7.64853e-13	1	0	0
Epsilon/Zeta	tet(W)	671	1	0	75919	0	1	0	0
Epsilon/Zeta	vanA	671	26	0	75919	1.27276e-14	1	0	0
Epsilon/Zeta	vanH_in_vanA_cl	671	17	0	75919	5.00531e-17	1	0	0
Epsilon/Zeta	vanR_in_vanA_cl	671	17	0	75919	5.00531e-17	1	0	0
Epsilon/Zeta	vanR_in_vanM_cl	671	1	0	75919	0	1	0	0
Epsilon/Zeta	vanS_in_vanA_cl	671	25	0	75919	7.89482e-15	1	0	0
Epsilon/Zeta	vanX_in_vanA_cl	671	41	0	75919	2.38477e-12	1	0	0
Epsilon/Zeta	vanY_in_vanA_cl	671	40	0	75919	1.81748e-12	1	0	0
Epsilon/Zeta	vanY_in_vanM_cl	671	1	0	75919	0	1	0	0
Epsilon/Zeta	vanZ_in_vanA_cl	671	40	0	75919	1.81748e-12	1	0	0
Epsilon/Zeta	vatB	671	3	0	75919	0	1	0	0
Epsilon/Zeta	vgaA	671	638	17	75919	0.0596624	1	0	0
Epsilon/Zeta	vgaALC	671	53	0	75919	3.77122e-11	1	0	0
Epsilon/Zeta	vgaB	671	3	0	75919	0	1	0	0
Epsilon/Zeta	vgaC	671	7	0	75919	0	1	0	0
Epsilon/Zeta	vgaE	671	326	1	75919	0.000735906	1	0	0
MazE-Sa/MazF-Sa	AAC(3)-IId	75322	2	2	75919	0	1	0	0
MazE-Sa/MazF-Sa	AAC(6')-Im	75322	495	489	75919	1	1	-1.00431	-0.00620438
MazE-Sa/MazF-Sa	AAC6_Ie_APH2_Ia	75322	11471	11431	75919	1	1.79144e-10	1.00441	0.00635013
MazE-Sa/MazF-Sa	ANT(4')-Ib	75322	12118	12049	75919	1	0.00134922	1.00219	0.00315149
MazE-Sa/MazF-Sa	ANT(6)-Ia	75322	886	886	75919	1	0.000879656	1.00793	0.0113897
MazE-Sa/MazF-Sa	ANT(9)-Ia	75322	16141	16050	75919	1	0.000113633	1.00224	0.00323302
MazE-Sa/MazF-Sa	APH(2'')-IIIa	75322	6	6	75919	0	1	0	0
MazE-Sa/MazF-Sa	APH(2'')-If	75322	234	232	75919	1	1	-1.00069	-0.000994043
MazE-Sa/MazF-Sa	APH(3'')-Ib	75322	2	2	75919	0	1	0	0
MazE-Sa/MazF-Sa	APH(3')-IIIa	75322	14428	14348	75919	1	0.000166891	1.00234	0.003368
MazE-Sa/MazF-Sa	APH(3')-IIa	75322	18	18	75919	1	1	1.00793	0.0113897
MazE-Sa/MazF-Sa	APH(3')-Ia	75322	15	14	75919	1	1	-1.063	-0.088146
MazE-Sa/MazF-Sa	APH(6)-Id	75322	2	2	75919	0	1	0	0
MazE-Sa/MazF-Sa	AcrE	75322	1	1	75919	0	1	0	0
MazE-Sa/MazF-Sa	AcrF	75322	1	1	75919	0	1	0	0
MazE-Sa/MazF-Sa	Afab_ACT_CHL	75322	4	4	75919	0	1	0	0
MazE-Sa/MazF-Sa	Bsui_mprF	75322	2	2	75919	0	1	0	0
MazE-Sa/MazF-Sa	CRP	75322	1	1	75919	0	1	0	0
MazE-Sa/MazF-Sa	Ecol_catII	75322	1	1	75919	0	1	0	0
MazE-Sa/MazF-Sa	Efac_ACT_CHL	75322	467	466	75919	1	1	1.00577	0.00829709
MazE-Sa/MazF-Sa	Efae_ACT_CHL	75322	682	677	75919	1	1	1.00054	0.000773776
MazE-Sa/MazF-Sa	Erm(33)	75322	4	4	75919	0	1	0	0
MazE-Sa/MazF-Sa	Erm(47)	75322	1	1	75919	0	1	0	0
MazE-Sa/MazF-Sa	ErmA	75322	15122	15033	75919	1	0.000901514	1.00199	0.00287367
MazE-Sa/MazF-Sa	ErmB	75322	2002	1993	75919	1	0.0463597	1.00339	0.00488942
MazE-Sa/MazF-Sa	ErmC	75322	11653	11566	75919	1	1	1.0004	0.000578272
MazE-Sa/MazF-Sa	ErmT	75322	1125	1124	75919	1	0.00130639	1.00703	0.0101067
MazE-Sa/MazF-Sa	ErmX	75322	3	3	75919	0	1	0	0
MazE-Sa/MazF-Sa	FosB1	75322	19	19	75919	1	1	1.00793	0.0113897
MazE-Sa/MazF-Sa	FosB4	75322	87	87	75919	1	1	1.00793	0.0113897
MazE-Sa/MazF-Sa	FosB5	75322	4	4	75919	0	1	0	0
MazE-Sa/MazF-Sa	FosB6	75322	49	49	75919	1	1	1.00793	0.0113897
MazE-Sa/MazF-Sa	FosBx1	75322	1	1	75919	0	1	0	0
MazE-Sa/MazF-Sa	FosD	75322	238	238	75919	1	1	1.00793	0.0113897
MazE-Sa/MazF-Sa	FosM3	75322	4	4	75919	0	1	0	0
MazE-Sa/MazF-Sa	FosY	75322	280	280	75919	1	1	1.00793	0.0113897
MazE-Sa/MazF-Sa	KPC-9	75322	1	1	75919	0	1	0	0
MazE-Sa/MazF-Sa	LEN-6	75322	1	1	75919	0	1	0	0
MazE-Sa/MazF-Sa	MecI_rep	75322	265	264	75919	1	1	1.00412	0.00593525
MazE-Sa/MazF-Sa	OKP-B-12	75322	1	1	75919	0	1	0	0
MazE-Sa/MazF-Sa	OXA-36	75322	1	1	75919	0	1	0	0
MazE-Sa/MazF-Sa	OXA-653	75322	1	1	75919	0	1	0	0
MazE-Sa/MazF-Sa	OXA-919	75322	6	6	75919	0	1	0	0
MazE-Sa/MazF-Sa	OXA-924	75322	1	1	75919	0	1	0	0
MazE-Sa/MazF-Sa	OmpA	75322	1	1	75919	0	1	0	0
MazE-Sa/MazF-Sa	PC1_blaZ	75322	60821	60556	75919	1	2.97129e-83	1.00353	0.00509006
MazE-Sa/MazF-Sa	QnrB69	75322	1	1	75919	0	1	0	0
MazE-Sa/MazF-Sa	QnrD1	75322	1	1	75919	0	1	0	0
MazE-Sa/MazF-Sa	SAT-4	75322	9803	9746	75919	1	0.00654561	1.00207	0.00297658
MazE-Sa/MazF-Sa	Saur_FosB	75322	44015	43804	75919	1	4.56274e-29	1.00309	0.00445703
MazE-Sa/MazF-Sa	Saur_LmrS	75322	70018	69495	75919	1	5.22057e-05	1.0004	0.000573012
MazE-Sa/MazF-Sa	Saur_mupA_MUP	75322	2436	2428	75919	1	0.00306111	1.00462	0.00664397
MazE-Sa/MazF-Sa	Saur_norA	75322	75596	75030	75919	1	5.33183e-24	1.00038	0.00054734
MazE-Sa/MazF-Sa	Scoh_vga(E)	75322	8	8	75919	0	1	0	0
MazE-Sa/MazF-Sa	Sint_ACT_CHL	75322	92	92	75919	1	1	1.00793	0.0113897
MazE-Sa/MazF-Sa	Spyo_ErmA_MLSb	75322	1	1	75919	0	1	0	0
MazE-Sa/MazF-Sa	Ssui_ACT_CHL	75322	111	111	75919	1	1	1.00793	0.0113897
MazE-Sa/MazF-Sa	TEM-192	75322	34	34	75919	1	1	1.00793	0.0113897
MazE-Sa/MazF-Sa	TEM-229	75322	4	4	75919	0	1	0	0
MazE-Sa/MazF-Sa	TEM-237	75322	1	1	75919	0	1	0	0
MazE-Sa/MazF-Sa	TEM-243	75322	1	1	75919	0	1	0	0
MazE-Sa/MazF-Sa	TEM-7	75322	4	4	75919	0	1	0	0
MazE-Sa/MazF-Sa	TriC	75322	1	1	75919	0	1	0	0
MazE-Sa/MazF-Sa	aad(6)	75322	2957	2945	75919	1	0.00694869	1.00384	0.00552307
MazE-Sa/MazF-Sa	aadA	75322	3	3	75919	0	1	0	0
MazE-Sa/MazF-Sa	aadA27	75322	1	1	75919	0	1	0	0
MazE-Sa/MazF-Sa	abeS	75322	1	1	75919	0	1	0	0
MazE-Sa/MazF-Sa	apmA	75322	120	120	75919	1	1	1.00793	0.0113897
MazE-Sa/MazF-Sa	arlR	75322	29962	29719	75919	1	1	-1.00025	-0.000358675
MazE-Sa/MazF-Sa	arlS	75322	51646	51280	75919	1	0.000290447	1.00078	0.00112933
MazE-Sa/MazF-Sa	bcrA	75322	8940	8885	75919	1	0.0266278	1.00173	0.00248663
MazE-Sa/MazF-Sa	catA8	75322	59	59	75919	1	1	1.00793	0.0113897
MazE-Sa/MazF-Sa	ceoB	75322	1	1	75919	0	1	0	0
MazE-Sa/MazF-Sa	cfrA	75322	85	84	75919	1	1	-1.00395	-0.00568383
MazE-Sa/MazF-Sa	clbC	75322	1	1	75919	0	1	0	0
MazE-Sa/MazF-Sa	clcD	75322	2	2	75919	0	1	0	0
MazE-Sa/MazF-Sa	cmlA5	75322	1	1	75919	0	1	0	0
MazE-Sa/MazF-Sa	cmlA6	75322	1	1	75919	0	1	0	0
MazE-Sa/MazF-Sa	dfrA14	75322	2	2	75919	0	1	0	0
MazE-Sa/MazF-Sa	dfrA16	75322	2	2	75919	0	1	0	0
MazE-Sa/MazF-Sa	dfrA8	75322	1	1	75919	0	1	0	0
MazE-Sa/MazF-Sa	dfrC	75322	75843	75261	75919	1	4.17199e-17	1.00019	0.000276109
MazE-Sa/MazF-Sa	dfrD	75322	3	3	75919	0	1	0	0
MazE-Sa/MazF-Sa	dfrF	75322	25	25	75919	1	1	1.00793	0.0113897
MazE-Sa/MazF-Sa	dfrG	75322	7254	7242	75919	1	7.15728e-14	1.00626	0.00900111
MazE-Sa/MazF-Sa	dfrK	75322	1171	1168	75919	1	0.0173795	1.00534	0.00768888
MazE-Sa/MazF-Sa	emeA	75322	1	1	75919	0	1	0	0
MazE-Sa/MazF-Sa	fexA	75322	1598	1596	75919	1	0.000282634	1.00666	0.00958292
MazE-Sa/MazF-Sa	fexB	75322	23	23	75919	1	1	1.00793	0.0113897
MazE-Sa/MazF-Sa	fusB	75322	624	624	75919	1	0.00710672	1.00793	0.0113897
MazE-Sa/MazF-Sa	fusC	75322	2425	2419	75919	1	0.000409868	1.00543	0.0078157
MazE-Sa/MazF-Sa	kdpD	75322	74851	74297	75919	1	5.21346e-18	1.00047	0.000672049
MazE-Sa/MazF-Sa	lnuA	75322	1577	1571	75919	1	0.034685	1.00409	0.0058902
MazE-Sa/MazF-Sa	lnuB	75322	1284	1284	75919	1	3.62959e-05	1.00793	0.0113897
MazE-Sa/MazF-Sa	lnuG	75322	176	174	75919	1	1	-1.00354	-0.00509844
MazE-Sa/MazF-Sa	lsaA	75322	2	2	75919	0	1	0	0
MazE-Sa/MazF-Sa	lsaB	75322	11	11	75919	0.996761	1	1.00793	0.0113897
MazE-Sa/MazF-Sa	lsaC	75322	1	1	75919	0	1	0	0
MazE-Sa/MazF-Sa	lsaE	75322	1289	1289	75919	1	3.48672e-05	1.00793	0.0113897
MazE-Sa/MazF-Sa	mecA	75322	47950	47746	75919	1	4.70762e-47	1.00364	0.00523874
MazE-Sa/MazF-Sa	mecC	75322	271	270	75919	1	1	1.00421	0.00605624
MazE-Sa/MazF-Sa	mecC-type_BlaZ	75322	274	273	75919	1	1	1.00425	0.00611474
MazE-Sa/MazF-Sa	mecI	75322	7954	7898	75919	1	1	1.00083	0.00119649
MazE-Sa/MazF-Sa	mecR1	75322	10869	10804	75919	1	0.00791843	1.0019	0.00273601
MazE-Sa/MazF-Sa	mef(D)	75322	4	4	75919	0	1	0	0
MazE-Sa/MazF-Sa	mefH	75322	2	2	75919	0	1	0	0
MazE-Sa/MazF-Sa	mepA	75322	75240	74668	75919	1	3.28685e-10	1.00026	0.000379921
MazE-Sa/MazF-Sa	mepR	75322	75760	75176	75919	1	5.4662e-10	1.00016	0.000225505
MazE-Sa/MazF-Sa	mgrA	75322	75794	75208	75919	1	5.36161e-09	1.00013	0.000192167
MazE-Sa/MazF-Sa	mphC	75322	10613	10550	75919	1	0.00738984	1.00194	0.00280016
MazE-Sa/MazF-Sa	msrA	75322	10820	10762	75919	1	0.000543138	1.00252	0.00363539
MazE-Sa/MazF-Sa	msrC	75322	1	1	75919	0	1	0	0
MazE-Sa/MazF-Sa	msrF	75322	4	4	75919	0	1	0	0
MazE-Sa/MazF-Sa	norA	75322	18	18	75919	1	1	1.00793	0.0113897
MazE-Sa/MazF-Sa	norC	75322	75881	75300	75919	1	3.31642e-24	1.00021	0.000300855
MazE-Sa/MazF-Sa	optrA	75322	13	13	75919	0.999997	1	1.00793	0.0113897
MazE-Sa/MazF-Sa	poxtA	75322	3	3	75919	0	1	0	0
MazE-Sa/MazF-Sa	pp_cat	75322	3	2	75919	0	1	0	0
MazE-Sa/MazF-Sa	qacA	75322	3745	3732	75919	1	0.000422634	1.00443	0.00637295
MazE-Sa/MazF-Sa	qacB	75322	399	399	75919	1	0.0424973	1.00793	0.0113897
MazE-Sa/MazF-Sa	qacE	75322	1	1	75919	0	1	0	0
MazE-Sa/MazF-Sa	qacEdelta1	75322	5	5	75919	0	1	0	0
MazE-Sa/MazF-Sa	qacG	75322	852	852	75919	1	0.00115409	1.00793	0.0113897
MazE-Sa/MazF-Sa	qacH	75322	3521	3506	75919	1	0.00530877	1.00363	0.00523045
MazE-Sa/MazF-Sa	qacL	75322	1	1	75919	0	1	0	0
MazE-Sa/MazF-Sa	rphB	75322	3	3	75919	0	1	0	0
MazE-Sa/MazF-Sa	rsmA	75322	1	1	75919	0	1	0	0
MazE-Sa/MazF-Sa	salA	75322	1	1	75919	0	1	0	0
MazE-Sa/MazF-Sa	sdrM	75322	74054	73504	75919	1	4.75361e-12	1.00044	0.000634779
MazE-Sa/MazF-Sa	sepA	75322	75595	75026	75919	1	1.42995e-20	1.00034	0.00048951
MazE-Sa/MazF-Sa	spd	75322	95	95	75919	1	1	1.00793	0.0113897
MazE-Sa/MazF-Sa	sul1	75322	3	3	75919	0	1	0	0
MazE-Sa/MazF-Sa	sul2	75322	2	2	75919	0	1	0	0
MazE-Sa/MazF-Sa	tet(38)	75322	75661	75086	75919	1	2.47983e-16	1.00027	0.000383775
MazE-Sa/MazF-Sa	tet(K)	75322	9689	9655	75919	1	7.81625e-09	1.00439	0.00631817
MazE-Sa/MazF-Sa	tet(L)	75322	1609	1605	75919	1	0.00437804	1.00542	0.00779865
MazE-Sa/MazF-Sa	tet(M)	75322	8912	8892	75919	1	1.42389e-13	1.00566	0.0081484
MazE-Sa/MazF-Sa	tet(O)	75322	10	10	75919	0.924084	1	0	0
MazE-Sa/MazF-Sa	tet(O/M/O)	75322	2	2	75919	0	1	0	0
MazE-Sa/MazF-Sa	tet(S)	75322	25	25	75919	1	1	1.00793	0.0113897
MazE-Sa/MazF-Sa	tet(T)	75322	97	96	75919	1	1	-1.00247	-0.00356066
MazE-Sa/MazF-Sa	tet(U)	75322	37	37	75919	1	1	1.00793	0.0113897
MazE-Sa/MazF-Sa	tet(W)	75322	1	1	75919	0	1	0	0
MazE-Sa/MazF-Sa	vanA	75322	26	26	75919	1	1	1.00793	0.0113897
MazE-Sa/MazF-Sa	vanH_in_vanA_cl	75322	17	17	75919	1	1	1.00793	0.0113897
MazE-Sa/MazF-Sa	vanR_in_vanA_cl	75322	17	17	75919	1	1	1.00793	0.0113897
MazE-Sa/MazF-Sa	vanR_in_vanM_cl	75322	1	1	75919	0	1	0	0
MazE-Sa/MazF-Sa	vanS_in_vanA_cl	75322	25	25	75919	1	1	1.00793	0.0113897
MazE-Sa/MazF-Sa	vanX_in_vanA_cl	75322	41	41	75919	1	1	1.00793	0.0113897
MazE-Sa/MazF-Sa	vanY_in_vanA_cl	75322	40	40	75919	1	1	1.00793	0.0113897
MazE-Sa/MazF-Sa	vanY_in_vanM_cl	75322	1	1	75919	0	1	0	0
MazE-Sa/MazF-Sa	vanZ_in_vanA_cl	75322	40	40	75919	1	1	1.00793	0.0113897
MazE-Sa/MazF-Sa	vatB	75322	3	3	75919	0	1	0	0
MazE-Sa/MazF-Sa	vgaA	75322	638	637	75919	1	0.0387782	1.00635	0.00912663
MazE-Sa/MazF-Sa	vgaALC	75322	53	51	75919	1	1	-1.03104	-0.0441054
MazE-Sa/MazF-Sa	vgaB	75322	3	3	75919	0	1	0	0
MazE-Sa/MazF-Sa	vgaC	75322	7	7	75919	0	1	0	0
MazE-Sa/MazF-Sa	vgaE	75322	326	325	75919	1	1	1.00483	0.00695744
MazE-Sa2/FicDoc-Sa	AAC(3)-IId	34	2	0	75919	0	1	0	0
MazE-Sa2/FicDoc-Sa	AAC(6')-Im	34	495	0	75919	1.44568e-14	1	0	0
MazE-Sa2/FicDoc-Sa	AAC6_Ie_APH2_Ia	34	11471	5	75919	0.0250897	1	0	0
MazE-Sa2/FicDoc-Sa	ANT(4')-Ib	34	12118	6	75919	0.0353404	1	0	0
MazE-Sa2/FicDoc-Sa	ANT(6)-Ia	34	886	1	75919	4.53754e-12	1	0	0
MazE-Sa2/FicDoc-Sa	ANT(9)-Ia	34	16141	6	75919	0.169081	1	0	0
MazE-Sa2/FicDoc-Sa	APH(2'')-IIIa	34	6	0	75919	0	1	0	0
MazE-Sa2/FicDoc-Sa	APH(2'')-If	34	234	1	75919	7.83321e-18	1	0	0
MazE-Sa2/FicDoc-Sa	APH(3'')-Ib	34	2	0	75919	0	1	0	0
MazE-Sa2/FicDoc-Sa	APH(3')-IIIa	34	14428	5	75919	0.0961932	1	0	0
MazE-Sa2/FicDoc-Sa	APH(3')-IIa	34	18	0	75919	3.26791e-30	1	0	0
MazE-Sa2/FicDoc-Sa	APH(3')-Ia	34	15	0	75919	2.24462e-31	1	0	0
MazE-Sa2/FicDoc-Sa	APH(6)-Id	34	2	0	75919	0	1	0	0
MazE-Sa2/FicDoc-Sa	AcrE	34	1	0	75919	0	1	0	0
MazE-Sa2/FicDoc-Sa	AcrF	34	1	0	75919	0	1	0	0
MazE-Sa2/FicDoc-Sa	Afab_ACT_CHL	34	4	0	75919	0	1	0	0
MazE-Sa2/FicDoc-Sa	Bsui_mprF	34	2	0	75919	0	1	0	0
MazE-Sa2/FicDoc-Sa	CRP	34	1	0	75919	0	1	0	0
MazE-Sa2/FicDoc-Sa	Ecol_catII	34	1	0	75919	0	1	0	0
MazE-Sa2/FicDoc-Sa	Efac_ACT_CHL	34	467	0	75919	8.09658e-15	1	0	0
MazE-Sa2/FicDoc-Sa	Efae_ACT_CHL	34	682	0	75919	3.46205e-13	1	0	0
MazE-Sa2/FicDoc-Sa	Erm(33)	34	4	0	75919	0	1	0	0
MazE-Sa2/FicDoc-Sa	Erm(47)	34	1	0	75919	0	1	0	0
MazE-Sa2/FicDoc-Sa	ErmA	34	15122	3	75919	0.122822	1	0	0
MazE-Sa2/FicDoc-Sa	ErmB	34	2002	5	75919	1.17009e-08	1	0	0
MazE-Sa2/FicDoc-Sa	ErmC	34	11653	7	75919	0.0277154	1	0	0
MazE-Sa2/FicDoc-Sa	ErmT	34	1125	0	75919	4.66229e-11	1	0	0
MazE-Sa2/FicDoc-Sa	ErmX	34	3	0	75919	0	1	0	0
MazE-Sa2/FicDoc-Sa	FosB1	34	19	0	75919	6.89694e-30	1	0	0
MazE-Sa2/FicDoc-Sa	FosB4	34	87	0	75919	2.92912e-22	1	0	0
MazE-Sa2/FicDoc-Sa	FosB5	34	4	0	75919	0	1	0	0
MazE-Sa2/FicDoc-Sa	FosB6	34	49	0	75919	6.08273e-25	1	0	0
MazE-Sa2/FicDoc-Sa	FosBx1	34	1	0	75919	0	1	0	0
MazE-Sa2/FicDoc-Sa	FosD	34	238	0	75919	9.30021e-18	1	0	0
MazE-Sa2/FicDoc-Sa	FosM3	34	4	0	75919	0	1	0	0
MazE-Sa2/FicDoc-Sa	FosY	34	280	0	75919	4.80481e-17	1	0	0
MazE-Sa2/FicDoc-Sa	KPC-9	34	1	0	75919	0	1	0	0
MazE-Sa2/FicDoc-Sa	LEN-6	34	1	0	75919	0	1	0	0
MazE-Sa2/FicDoc-Sa	MecI_rep	34	265	0	75919	2.75668e-17	1	0	0
MazE-Sa2/FicDoc-Sa	OKP-B-12	34	1	0	75919	0	1	0	0
MazE-Sa2/FicDoc-Sa	OXA-36	34	1	0	75919	0	1	0	0
MazE-Sa2/FicDoc-Sa	OXA-653	34	1	0	75919	0	1	0	0
MazE-Sa2/FicDoc-Sa	OXA-919	34	6	0	75919	0	1	0	0
MazE-Sa2/FicDoc-Sa	OXA-924	34	1	0	75919	0	1	0	0
MazE-Sa2/FicDoc-Sa	OmpA	34	1	0	75919	0	1	0	0
MazE-Sa2/FicDoc-Sa	PC1_blaZ	34	60821	29	75919	1	1	1.06467	0.0904096
MazE-Sa2/FicDoc-Sa	QnrB69	34	1	0	75919	0	1	0	0
MazE-Sa2/FicDoc-Sa	QnrD1	34	1	0	75919	0	1	0	0
MazE-Sa2/FicDoc-Sa	SAT-4	34	9803	1	75919	0.00882723	1	0	0
MazE-Sa2/FicDoc-Sa	Saur_FosB	34	44015	9	75919	0.999803	-0.000196966	-2.19021	-1.13107
MazE-Sa2/FicDoc-Sa	Saur_LmrS	34	70018	31	75919	1	1	-1.01152	-0.0165314
MazE-Sa2/FicDoc-Sa	Saur_mupA_MUP	34	2436	0	75919	7.35784e-08	1	0	0
MazE-Sa2/FicDoc-Sa	Saur_norA	34	75596	34	75919	1	1	1.00427	0.00615109
MazE-Sa2/FicDoc-Sa	Scoh_vga(E)	34	8	0	75919	0	1	0	0
MazE-Sa2/FicDoc-Sa	Sint_ACT_CHL	34	92	0	75919	5.27164e-22	1	0	0
MazE-Sa2/FicDoc-Sa	Spyo_ErmA_MLSb	34	1	0	75919	0	1	0	0
MazE-Sa2/FicDoc-Sa	Ssui_ACT_CHL	34	111	0	75919	3.74756e-21	1	0	0
MazE-Sa2/FicDoc-Sa	TEM-192	34	34	0	75919	9.7479e-27	1	0	0
MazE-Sa2/FicDoc-Sa	TEM-229	34	4	0	75919	0	1	0	0
MazE-Sa2/FicDoc-Sa	TEM-237	34	1	0	75919	0	1	0	0
MazE-Sa2/FicDoc-Sa	TEM-243	34	1	0	75919	0	1	0	0
MazE-Sa2/FicDoc-Sa	TEM-7	34	4	0	75919	0	1	0	0
MazE-Sa2/FicDoc-Sa	TriC	34	1	0	75919	0	1	0	0
MazE-Sa2/FicDoc-Sa	aad(6)	34	2957	4	75919	4.3971e-07	1	0	0
MazE-Sa2/FicDoc-Sa	aadA	34	3	0	75919	0	1	0	0
MazE-Sa2/FicDoc-Sa	aadA27	34	1	0	75919	0	1	0	0
MazE-Sa2/FicDoc-Sa	abeS	34	1	0	75919	0	1	0	0
MazE-Sa2/FicDoc-Sa	apmA	34	120	1	75919	8.41753e-21	1	0	0
MazE-Sa2/FicDoc-Sa	arlR	34	29962	12	75919	0.917768	1	0	0
MazE-Sa2/FicDoc-Sa	arlS	34	51646	28	75919	0.999999	0.0489118	1.21058	0.275696
MazE-Sa2/FicDoc-Sa	bcrA	34	8940	4	75919	0.00459987	1	0	0
MazE-Sa2/FicDoc-Sa	catA8	34	59	0	75919	4.63712e-24	1	0	0
MazE-Sa2/FicDoc-Sa	ceoB	34	1	0	75919	0	1	0	0
MazE-Sa2/FicDoc-Sa	cfrA	34	85	0	75919	2.29231e-22	1	0	0
MazE-Sa2/FicDoc-Sa	clbC	34	1	0	75919	0	1	0	0
MazE-Sa2/FicDoc-Sa	clcD	34	2	0	75919	0	1	0	0
MazE-Sa2/FicDoc-Sa	cmlA5	34	1	0	75919	0	1	0	0
MazE-Sa2/FicDoc-Sa	cmlA6	34	1	0	75919	0	1	0	0
MazE-Sa2/FicDoc-Sa	dfrA14	34	2	0	75919	0	1	0	0
MazE-Sa2/FicDoc-Sa	dfrA16	34	2	0	75919	0	1	0	0
MazE-Sa2/FicDoc-Sa	dfrA8	34	1	0	75919	0	1	0	0
MazE-Sa2/FicDoc-Sa	dfrC	34	75843	34	75919	1	1	1.001	0.00144496
MazE-Sa2/FicDoc-Sa	dfrD	34	3	0	75919	0	1	0	0
MazE-Sa2/FicDoc-Sa	dfrF	34	25	0	75919	2.43625e-28	1	0	0
MazE-Sa2/FicDoc-Sa	dfrG	34	7254	10	75919	0.00095816	1	0	0
MazE-Sa2/FicDoc-Sa	dfrK	34	1171	2	75919	6.87896e-11	1	0	0
MazE-Sa2/FicDoc-Sa	emeA	34	1	0	75919	0	1	0	0
MazE-Sa2/FicDoc-Sa	fexA	34	1598	2	75919	1.37462e-09	1	0	0
MazE-Sa2/FicDoc-Sa	fexB	34	23	0	75919	8.53178e-29	1	0	0
MazE-Sa2/FicDoc-Sa	fusB	34	624	0	75919	1.43857e-13	1	0	0
MazE-Sa2/FicDoc-Sa	fusC	34	2425	1	75919	7.05446e-08	1	0	0
MazE-Sa2/FicDoc-Sa	kdpD	34	74851	34	75919	1	1	1.01427	0.0204394
MazE-Sa2/FicDoc-Sa	lnuA	34	1577	3	75919	1.21124e-09	1	0	0
MazE-Sa2/FicDoc-Sa	lnuB	34	1284	4	75919	1.67805e-10	1	0	0
MazE-Sa2/FicDoc-Sa	lnuG	34	176	1	75919	4.32255e-19	1	0	0
MazE-Sa2/FicDoc-Sa	lsaA	34	2	0	75919	0	1	0	0
MazE-Sa2/FicDoc-Sa	lsaB	34	11	0	75919	8.23151e-34	1	0	0
MazE-Sa2/FicDoc-Sa	lsaC	34	1	0	75919	0	1	0	0
MazE-Sa2/FicDoc-Sa	lsaE	34	1289	4	75919	1.74226e-10	1	0	0
MazE-Sa2/FicDoc-Sa	mecA	34	47950	29	75919	0.999985	0.00418501	1.35046	0.433448
MazE-Sa2/FicDoc-Sa	mecC	34	271	0	75919	3.45575e-17	1	0	0
MazE-Sa2/FicDoc-Sa	mecC-type_BlaZ	34	274	0	75919	3.86179e-17	1	0	0
MazE-Sa2/FicDoc-Sa	mecI	34	7954	2	75919	0.00194083	1	0	0
MazE-Sa2/FicDoc-Sa	mecR1	34	10869	2	75919	0.0177127	1	0	0
MazE-Sa2/FicDoc-Sa	mef(D)	34	4	0	75919	0	1	0	0
MazE-Sa2/FicDoc-Sa	mefH	34	2	0	75919	0	1	0	0
MazE-Sa2/FicDoc-Sa	mepA	34	75240	34	75919	1	1	1.00902	0.0129611
MazE-Sa2/FicDoc-Sa	mepR	34	75760	34	75919	1	1	1.0021	0.00302466
MazE-Sa2/FicDoc-Sa	mgrA	34	75794	34	75919	1	1	1.00165	0.00237734
MazE-Sa2/FicDoc-Sa	mphC	34	10613	4	75919	0.0151324	1	0	0
MazE-Sa2/FicDoc-Sa	msrA	34	10820	4	75919	0.0171946	1	0	0
MazE-Sa2/FicDoc-Sa	msrC	34	1	0	75919	0	1	0	0
MazE-Sa2/FicDoc-Sa	msrF	34	4	0	75919	0	1	0	0
MazE-Sa2/FicDoc-Sa	norA	34	18	0	75919	3.26791e-30	1	0	0
MazE-Sa2/FicDoc-Sa	norC	34	75881	34	75919	1	1	1.0005	0.000722298
MazE-Sa2/FicDoc-Sa	optrA	34	13	0	75919	2.13896e-32	1	0	0
MazE-Sa2/FicDoc-Sa	poxtA	34	3	0	75919	0	1	0	0
MazE-Sa2/FicDoc-Sa	pp_cat	34	3	0	75919	0	1	0	0
MazE-Sa2/FicDoc-Sa	qacA	34	3745	0	75919	3.70677e-06	1	0	0
MazE-Sa2/FicDoc-Sa	qacB	34	399	0	75919	1.68325e-15	1	0	0
MazE-Sa2/FicDoc-Sa	qacE	34	1	0	75919	0	1	0	0
MazE-Sa2/FicDoc-Sa	qacEdelta1	34	5	0	75919	0	1	0	0
MazE-Sa2/FicDoc-Sa	qacG	34	852	0	75919	3.09224e-12	1	0	0
MazE-Sa2/FicDoc-Sa	qacH	34	3521	0	75919	2.13675e-06	1	0	0
MazE-Sa2/FicDoc-Sa	qacL	34	1	0	75919	0	1	0	0
MazE-Sa2/FicDoc-Sa	rphB	34	3	0	75919	0	1	0	0
MazE-Sa2/FicDoc-Sa	rsmA	34	1	0	75919	0	1	0	0
MazE-Sa2/FicDoc-Sa	salA	34	1	0	75919	0	1	0	0
MazE-Sa2/FicDoc-Sa	sdrM	34	74054	34	75919	1	1	1.02518	0.0358833
MazE-Sa2/FicDoc-Sa	sepA	34	75595	34	75919	1	1	1.00429	0.00617017
MazE-Sa2/FicDoc-Sa	spd	34	95	0	75919	7.38123e-22	1	0	0
MazE-Sa2/FicDoc-Sa	sul1	34	3	0	75919	0	1	0	0
MazE-Sa2/FicDoc-Sa	sul2	34	2	0	75919	0	1	0	0
MazE-Sa2/FicDoc-Sa	tet(38)	34	75661	34	75919	1	1	1.00341	0.00491115
MazE-Sa2/FicDoc-Sa	tet(K)	34	9689	18	75919	0.00813853	1	0	0
MazE-Sa2/FicDoc-Sa	tet(L)	34	1609	1	75919	1.46779e-09	1	0	0
MazE-Sa2/FicDoc-Sa	tet(M)	34	8912	19	75919	0.00449685	1	0	0
MazE-Sa2/FicDoc-Sa	tet(O)	34	10	0	75919	7.48534e-35	1	0	0
MazE-Sa2/FicDoc-Sa	tet(O/M/O)	34	2	0	75919	0	1	0	0
MazE-Sa2/FicDoc-Sa	tet(S)	34	25	0	75919	2.43625e-28	1	0	0
MazE-Sa2/FicDoc-Sa	tet(T)	34	97	0	75919	9.1813e-22	1	0	0
MazE-Sa2/FicDoc-Sa	tet(U)	34	37	0	75919	2.58721e-26	1	0	0
MazE-Sa2/FicDoc-Sa	tet(W)	34	1	0	75919	0	1	0	0
MazE-Sa2/FicDoc-Sa	vanA	34	26	0	75919	3.95777e-28	1	0	0
MazE-Sa2/FicDoc-Sa	vanH_in_vanA_cl	34	17	0	75919	1.45282e-30	1	0	0
MazE-Sa2/FicDoc-Sa	vanR_in_vanA_cl	34	17	0	75919	1.45282e-30	1	0	0
MazE-Sa2/FicDoc-Sa	vanR_in_vanM_cl	34	1	0	75919	0	1	0	0
MazE-Sa2/FicDoc-Sa	vanS_in_vanA_cl	34	25	0	75919	2.43625e-28	1	0	0
MazE-Sa2/FicDoc-Sa	vanX_in_vanA_cl	34	41	0	75919	8.31735e-26	1	0	0
MazE-Sa2/FicDoc-Sa	vanY_in_vanA_cl	34	40	0	75919	6.29054e-26	1	0	0
MazE-Sa2/FicDoc-Sa	vanY_in_vanM_cl	34	1	0	75919	0	1	0	0
MazE-Sa2/FicDoc-Sa	vanZ_in_vanA_cl	34	40	0	75919	6.29054e-26	1	0	0
MazE-Sa2/FicDoc-Sa	vatB	34	3	0	75919	0	1	0	0
MazE-Sa2/FicDoc-Sa	vgaA	34	638	0	75919	1.79155e-13	1	0	0
MazE-Sa2/FicDoc-Sa	vgaALC	34	53	0	75919	1.44164e-24	1	0	0
MazE-Sa2/FicDoc-Sa	vgaB	34	3	0	75919	0	1	0	0
MazE-Sa2/FicDoc-Sa	vgaC	34	7	0	75919	0	1	0	0
MazE-Sa2/FicDoc-Sa	vgaE	34	326	2	75919	2.22113e-16	1	0	0
MazE-Sepi2/FicDoc-Sepi2	AAC(3)-IId	1697	2	0	75919	0	1	0	0
MazE-Sepi2/FicDoc-Sepi2	AAC(6')-Im	1697	495	53	75919	0.669691	1	0	0
MazE-Sepi2/FicDoc-Sepi2	AAC6_Ie_APH2_Ia	1697	11471	1651	75919	1	0	6.43894	2.68682
MazE-Sepi2/FicDoc-Sepi2	ANT(4')-Ib	1697	12118	475	75919	1	6.65821e-37	1.7536	0.810322
MazE-Sepi2/FicDoc-Sepi2	ANT(6)-Ia	1697	886	0	75919	0.994981	-1.77714e-09	0	0
MazE-Sepi2/FicDoc-Sepi2	ANT(9)-Ia	1697	16141	1581	75919	1	0	4.38198	2.13158
MazE-Sepi2/FicDoc-Sepi2	APH(2'')-IIIa	1697	6	0	75919	0	1	0	0
MazE-Sepi2/FicDoc-Sepi2	APH(2'')-If	1697	234	21	75919	0.0389058	1	0	0
MazE-Sepi2/FicDoc-Sepi2	APH(3'')-Ib	1697	2	0	75919	0	1	0	0
MazE-Sepi2/FicDoc-Sepi2	APH(3')-IIIa	1697	14428	1674	75919	1	0	5.1906	2.3759
MazE-Sepi2/FicDoc-Sepi2	APH(3')-IIa	1697	18	0	75919	1.12776e-12	1	0	0
MazE-Sepi2/FicDoc-Sepi2	APH(3')-Ia	1697	15	0	75919	8.22777e-14	1	0	0
MazE-Sepi2/FicDoc-Sepi2	APH(6)-Id	1697	2	0	75919	0	1	0	0
MazE-Sepi2/FicDoc-Sepi2	AcrE	1697	1	0	75919	0	1	0	0
MazE-Sepi2/FicDoc-Sepi2	AcrF	1697	1	0	75919	0	1	0	0
MazE-Sepi2/FicDoc-Sepi2	Afab_ACT_CHL	1697	4	0	75919	0	1	0	0
MazE-Sepi2/FicDoc-Sepi2	Bsui_mprF	1697	2	0	75919	0	1	0	0
MazE-Sepi2/FicDoc-Sepi2	CRP	1697	1	0	75919	0	1	0	0
MazE-Sepi2/FicDoc-Sepi2	Ecol_catII	1697	1	0	75919	0	1	0	0
MazE-Sepi2/FicDoc-Sepi2	Efac_ACT_CHL	1697	467	1	75919	0.598085	1	0	0
MazE-Sepi2/FicDoc-Sepi2	Efae_ACT_CHL	1697	682	42	75919	0.940556	1	0	0
MazE-Sepi2/FicDoc-Sepi2	Erm(33)	1697	4	0	75919	0	1	0	0
MazE-Sepi2/FicDoc-Sepi2	Erm(47)	1697	1	0	75919	0	1	0	0
MazE-Sepi2/FicDoc-Sepi2	ErmA	1697	15122	1691	75919	1	0	5.00268	2.3227
MazE-Sepi2/FicDoc-Sepi2	ErmB	1697	2002	0	75919	1	-1.19669e-20	0	0
MazE-Sepi2/FicDoc-Sepi2	ErmC	1697	11653	25	75919	1	-8.33903e-88	-10.4191	-3.38116
MazE-Sepi2/FicDoc-Sepi2	ErmT	1697	1125	0	75919	0.999836	-7.43732e-12	0	0
MazE-Sepi2/FicDoc-Sepi2	ErmX	1697	3	0	75919	0	1	0	0
MazE-Sepi2/FicDoc-Sepi2	FosB1	1697	19	0	75919	2.33279e-12	1	0	0
MazE-Sepi2/FicDoc-Sepi2	FosB4	1697	87	0	75919	2.54783e-05	1	0	0
MazE-Sepi2/FicDoc-Sepi2	FosB5	1697	4	2	75919	0	1	0	0
MazE-Sepi2/FicDoc-Sepi2	FosB6	1697	49	1	75919	1.12769e-07	1	0	0
MazE-Sepi2/FicDoc-Sepi2	FosBx1	1697	1	0	75919	0	1	0	0
MazE-Sepi2/FicDoc-Sepi2	FosD	1697	238	2	75919	0.0428049	1	0	0
MazE-Sepi2/FicDoc-Sepi2	FosM3	1697	4	0	75919	0	1	0	0
MazE-Sepi2/FicDoc-Sepi2	FosY	1697	280	0	75919	0.100082	1	0	0
MazE-Sepi2/FicDoc-Sepi2	KPC-9	1697	1	0	75919	0	1	0	0
MazE-Sepi2/FicDoc-Sepi2	LEN-6	1697	1	0	75919	0	1	0	0
MazE-Sepi2/FicDoc-Sepi2	MecI_rep	1697	265	0	75919	0.0761027	1	0	0
MazE-Sepi2/FicDoc-Sepi2	OKP-B-12	1697	1	0	75919	0	1	0	0
MazE-Sepi2/FicDoc-Sepi2	OXA-36	1697	1	0	75919	0	1	0	0
MazE-Sepi2/FicDoc-Sepi2	OXA-653	1697	1	0	75919	0	1	0	0
MazE-Sepi2/FicDoc-Sepi2	OXA-919	1697	6	0	75919	0	1	0	0
MazE-Sepi2/FicDoc-Sepi2	OXA-924	1697	1	0	75919	0	1	0	0
MazE-Sepi2/FicDoc-Sepi2	OmpA	1697	1	0	75919	0	1	0	0
MazE-Sepi2/FicDoc-Sepi2	PC1_blaZ	1697	60821	1393	75919	1	0.0202768	1.02463	0.0351001
MazE-Sepi2/FicDoc-Sepi2	QnrB69	1697	1	0	75919	0	1	0	0
MazE-Sepi2/FicDoc-Sepi2	QnrD1	1697	1	0	75919	0	1	0	0
MazE-Sepi2/FicDoc-Sepi2	SAT-4	1697	9803	833	75919	1	5.00495e-294	3.8015	1.92657
MazE-Sepi2/FicDoc-Sepi2	Saur_FosB	1697	44015	1685	75919	1	0	1.71265	0.776228
MazE-Sepi2/FicDoc-Sepi2	Saur_LmrS	1697	70018	1695	75919	1	4.98892e-57	1.083	0.115034
MazE-Sepi2/FicDoc-Sepi2	Saur_mupA_MUP	1697	2436	461	75919	1	7.70205e-294	8.46627	3.08173
MazE-Sepi2/FicDoc-Sepi2	Saur_norA	1697	75596	1693	75919	1	1	1.00191	0.0027465
MazE-Sepi2/FicDoc-Sepi2	Scoh_vga(E)	1697	8	0	75919	0	1	0	0
MazE-Sepi2/FicDoc-Sepi2	Sint_ACT_CHL	1697	92	1	75919	4.15264e-05	1	0	0
MazE-Sepi2/FicDoc-Sepi2	Spyo_ErmA_MLSb	1697	1	0	75919	0	1	0	0
MazE-Sepi2/FicDoc-Sepi2	Ssui_ACT_CHL	1697	111	25	75919	0.000202742	1	0	0
MazE-Sepi2/FicDoc-Sepi2	TEM-192	1697	34	0	75919	2.44002e-09	1	0	0
MazE-Sepi2/FicDoc-Sepi2	TEM-229	1697	4	0	75919	0	1	0	0
MazE-Sepi2/FicDoc-Sepi2	TEM-237	1697	1	0	75919	0	1	0	0
MazE-Sepi2/FicDoc-Sepi2	TEM-243	1697	1	0	75919	0	1	0	0
MazE-Sepi2/FicDoc-Sepi2	TEM-7	1697	4	0	75919	0	1	0	0
MazE-Sepi2/FicDoc-Sepi2	TriC	1697	1	0	75919	0	1	0	0
MazE-Sepi2/FicDoc-Sepi2	aad(6)	1697	2957	0	75919	1	-2.40768e-30	0	0
MazE-Sepi2/FicDoc-Sepi2	aadA	1697	3	0	75919	0	1	0	0
MazE-Sepi2/FicDoc-Sepi2	aadA27	1697	1	0	75919	0	1	0	0
MazE-Sepi2/FicDoc-Sepi2	abeS	1697	1	0	75919	0	1	0	0
MazE-Sepi2/FicDoc-Sepi2	apmA	1697	120	0	75919	0.000381354	1	0	0
MazE-Sepi2/FicDoc-Sepi2	arlR	1697	29962	771	75919	1	2.49866e-07	1.1512	0.203143
MazE-Sepi2/FicDoc-Sepi2	arlS	1697	51646	928	75919	1	-2.94432e-31	-1.244	-0.314985
MazE-Sepi2/FicDoc-Sepi2	bcrA	1697	8940	2	75919	1	-9.58121e-90	-99.9169	-6.64266
MazE-Sepi2/FicDoc-Sepi2	catA8	1697	59	8	75919	7.04066e-07	1	0	0
MazE-Sepi2/FicDoc-Sepi2	ceoB	1697	1	0	75919	0	1	0	0
MazE-Sepi2/FicDoc-Sepi2	cfrA	1697	85	1	75919	2.07463e-05	1	0	0
MazE-Sepi2/FicDoc-Sepi2	clbC	1697	1	0	75919	0	1	0	0
MazE-Sepi2/FicDoc-Sepi2	clcD	1697	2	0	75919	0	1	0	0
MazE-Sepi2/FicDoc-Sepi2	cmlA5	1697	1	0	75919	0	1	0	0
MazE-Sepi2/FicDoc-Sepi2	cmlA6	1697	1	0	75919	0	1	0	0
MazE-Sepi2/FicDoc-Sepi2	dfrA14	1697	2	0	75919	0	1	0	0
MazE-Sepi2/FicDoc-Sepi2	dfrA16	1697	2	0	75919	0	1	0	0
MazE-Sepi2/FicDoc-Sepi2	dfrA8	1697	1	0	75919	0	1	0	0
MazE-Sepi2/FicDoc-Sepi2	dfrC	1697	75843	1695	75919	1	1	-1.00018	-0.000256334
MazE-Sepi2/FicDoc-Sepi2	dfrD	1697	3	0	75919	0	1	0	0
MazE-Sepi2/FicDoc-Sepi2	dfrF	1697	25	0	75919	7.30476e-11	1	0	0
MazE-Sepi2/FicDoc-Sepi2	dfrG	1697	7254	1560	75919	1	0	9.6209	3.26617
MazE-Sepi2/FicDoc-Sepi2	dfrK	1697	1171	0	75919	0.999919	-2.58694e-12	0	0
MazE-Sepi2/FicDoc-Sepi2	emeA	1697	1	0	75919	0	1	0	0
MazE-Sepi2/FicDoc-Sepi2	fexA	1697	1598	0	75919	1	-1.38617e-16	0	0
MazE-Sepi2/FicDoc-Sepi2	fexB	1697	23	0	75919	2.66295e-11	1	0	0
MazE-Sepi2/FicDoc-Sepi2	fusB	1697	624	2	75919	0.891778	1	0	0
MazE-Sepi2/FicDoc-Sepi2	fusC	1697	2425	10	75919	1	-7.6605e-14	-5.42055	-2.43844
MazE-Sepi2/FicDoc-Sepi2	kdpD	1697	74851	1671	75919	1	1	-1.00127	-0.00183543
MazE-Sepi2/FicDoc-Sepi2	lnuA	1697	1577	3	75919	1	-2.02999e-12	-11.7501	-3.5546
MazE-Sepi2/FicDoc-Sepi2	lnuB	1697	1284	0	75919	0.999986	-1.92724e-13	0	0
MazE-Sepi2/FicDoc-Sepi2	lnuG	1697	176	0	75919	0.00655125	1	0	0
MazE-Sepi2/FicDoc-Sepi2	lsaA	1697	2	0	75919	0	1	0	0
MazE-Sepi2/FicDoc-Sepi2	lsaB	1697	11	1	75919	3.2701e-16	1	0	0
MazE-Sepi2/FicDoc-Sepi2	lsaC	1697	1	0	75919	0	1	0	0
MazE-Sepi2/FicDoc-Sepi2	lsaE	1697	1289	0	75919	0.999988	-1.71787e-13	0	0
MazE-Sepi2/FicDoc-Sepi2	mecA	1697	47950	1671	75919	1	1.1291e-292	1.55904	0.640655
MazE-Sepi2/FicDoc-Sepi2	mecC	1697	271	1	75919	0.0852187	1	0	0
MazE-Sepi2/FicDoc-Sepi2	mecC-type_BlaZ	1697	274	0	75919	0.0900148	1	0	0
MazE-Sepi2/FicDoc-Sepi2	mecI	1697	7954	4	75919	1	-2.0742e-75	-44.4485	-5.47406
MazE-Sepi2/FicDoc-Sepi2	mecR1	1697	10869	1651	75919	1	0	6.79557	2.7646
MazE-Sepi2/FicDoc-Sepi2	mef(D)	1697	4	0	75919	0	1	0	0
MazE-Sepi2/FicDoc-Sepi2	mefH	1697	2	0	75919	0	1	0	0
MazE-Sepi2/FicDoc-Sepi2	mepA	1697	75240	1693	75919	1	0.000654739	1.00665	0.00955655
MazE-Sepi2/FicDoc-Sepi2	mepR	1697	75760	1695	75919	1	1	1.00092	0.00132337
MazE-Sepi2/FicDoc-Sepi2	mgrA	1697	75794	1695	75919	1	1	1.00047	0.000676052
MazE-Sepi2/FicDoc-Sepi2	mphC	1697	10613	1	75919	1	-1.30131e-110	-237.23	-7.89014
MazE-Sepi2/FicDoc-Sepi2	msrA	1697	10820	1	75919	1	-5.66782e-113	-241.857	-7.91801
MazE-Sepi2/FicDoc-Sepi2	msrC	1697	1	0	75919	0	1	0	0
MazE-Sepi2/FicDoc-Sepi2	msrF	1697	4	0	75919	0	1	0	0
MazE-Sepi2/FicDoc-Sepi2	norA	1697	18	0	75919	1.12776e-12	1	0	0
MazE-Sepi2/FicDoc-Sepi2	norC	1697	75881	1697	75919	1	1	1.0005	0.000722298
MazE-Sepi2/FicDoc-Sepi2	optrA	1697	13	0	75919	8.16227e-15	1	0	0
MazE-Sepi2/FicDoc-Sepi2	poxtA	1697	3	0	75919	0	1	0	0
MazE-Sepi2/FicDoc-Sepi2	pp_cat	1697	3	0	75919	0	1	0	0
MazE-Sepi2/FicDoc-Sepi2	qacA	1697	3745	1016	75919	1	0	12.137	3.60134
MazE-Sepi2/FicDoc-Sepi2	qacB	1697	399	0	75919	0.401725	1	0	0
MazE-Sepi2/FicDoc-Sepi2	qacE	1697	1	0	75919	0	1	0	0
MazE-Sepi2/FicDoc-Sepi2	qacEdelta1	1697	5	0	75919	0	1	0	0
MazE-Sepi2/FicDoc-Sepi2	qacG	1697	852	297	75919	0.992163	1.69966e-269	15.595	3.96301
MazE-Sepi2/FicDoc-Sepi2	qacH	1697	3521	56	75919	1	-0.00342933	-1.40543	-0.491012
MazE-Sepi2/FicDoc-Sepi2	qacL	1697	1	0	75919	0	1	0	0
MazE-Sepi2/FicDoc-Sepi2	rphB	1697	3	0	75919	0	1	0	0
MazE-Sepi2/FicDoc-Sepi2	rsmA	1697	1	0	75919	0	1	0	0
MazE-Sepi2/FicDoc-Sepi2	salA	1697	1	0	75919	0	1	0	0
MazE-Sepi2/FicDoc-Sepi2	sdrM	1697	74054	1697	75919	1	2.8746e-19	1.02518	0.0358833
MazE-Sepi2/FicDoc-Sepi2	sepA	1697	75595	1686	75919	1	1	-1.00223	-0.00321185
MazE-Sepi2/FicDoc-Sepi2	spd	1697	95	0	75919	5.47894e-05	1	0	0
MazE-Sepi2/FicDoc-Sepi2	sul1	1697	3	0	75919	0	1	0	0
MazE-Sepi2/FicDoc-Sepi2	sul2	1697	2	0	75919	0	1	0	0
MazE-Sepi2/FicDoc-Sepi2	tet(38)	1697	75661	1695	75919	1	1	1.00223	0.00320985
MazE-Sepi2/FicDoc-Sepi2	tet(K)	1697	9689	1008	75919	1	0	4.65426	2.21855
MazE-Sepi2/FicDoc-Sepi2	tet(L)	1697	1609	0	75919	1	-1.07513e-16	0	0
MazE-Sepi2/FicDoc-Sepi2	tet(M)	1697	8912	1675	75919	1	0	8.4083	3.07181
MazE-Sepi2/FicDoc-Sepi2	tet(O)	1697	10	0	75919	3.03412e-17	1	0	0
MazE-Sepi2/FicDoc-Sepi2	tet(O/M/O)	1697	2	1	75919	0	1	0	0
MazE-Sepi2/FicDoc-Sepi2	tet(S)	1697	25	0	75919	7.30476e-11	1	0	0
MazE-Sepi2/FicDoc-Sepi2	tet(T)	1697	97	0	75919	6.55049e-05	1	0	0
MazE-Sepi2/FicDoc-Sepi2	tet(U)	1697	37	0	75919	6.09828e-09	1	0	0
MazE-Sepi2/FicDoc-Sepi2	tet(W)	1697	1	0	75919	0	1	0	0
MazE-Sepi2/FicDoc-Sepi2	vanA	1697	26	0	75919	1.1631e-10	1	0	0
MazE-Sepi2/FicDoc-Sepi2	vanH_in_vanA_cl	1697	17	0	75919	5.11551e-13	1	0	0
MazE-Sepi2/FicDoc-Sepi2	vanR_in_vanA_cl	1697	17	0	75919	5.11551e-13	1	0	0
MazE-Sepi2/FicDoc-Sepi2	vanR_in_vanM_cl	1697	1	0	75919	0	1	0	0
MazE-Sepi2/FicDoc-Sepi2	vanS_in_vanA_cl	1697	25	0	75919	7.30476e-11	1	0	0
MazE-Sepi2/FicDoc-Sepi2	vanX_in_vanA_cl	1697	41	0	75919	1.80956e-08	1	0	0
MazE-Sepi2/FicDoc-Sepi2	vanY_in_vanA_cl	1697	40	0	75919	1.39628e-08	1	0	0
MazE-Sepi2/FicDoc-Sepi2	vanY_in_vanM_cl	1697	1	0	75919	0	1	0	0
MazE-Sepi2/FicDoc-Sepi2	vanZ_in_vanA_cl	1697	40	0	75919	1.39628e-08	1	0	0
MazE-Sepi2/FicDoc-Sepi2	vatB	1697	3	0	75919	0	1	0	0
MazE-Sepi2/FicDoc-Sepi2	vgaA	1697	638	1	75919	0.905883	1	0	0
MazE-Sepi2/FicDoc-Sepi2	vgaALC	1697	53	0	75919	2.46739e-07	1	0	0
MazE-Sepi2/FicDoc-Sepi2	vgaB	1697	3	0	75919	0	1	0	0
MazE-Sepi2/FicDoc-Sepi2	vgaC	1697	7	0	75919	0	1	0	0
MazE-Sepi2/FicDoc-Sepi2	vgaE	1697	326	0	75919	0.197218	1	0	0
PemI-Sa1/PemK-Sa1	AAC(3)-IId	256	2	0	75919	0	1	0	0
PemI-Sa1/PemK-Sa1	AAC(6')-Im	256	495	1	75919	8.49425e-06	1	0	0
PemI-Sa1/PemK-Sa1	AAC6_Ie_APH2_Ia	256	11471	30	75919	1	1	-1.28935	-0.36664
PemI-Sa1/PemK-Sa1	ANT(4')-Ib	256	12118	19	75919	1	-3.53832e-05	-2.15064	-1.10476
PemI-Sa1/PemK-Sa1	ANT(6)-Ia	256	886	13	75919	0.000954628	1	0	0
PemI-Sa1/PemK-Sa1	ANT(9)-Ia	256	16141	40	75919	1	-0.0142261	-1.36069	-0.444341
PemI-Sa1/PemK-Sa1	APH(2'')-IIIa	256	6	0	75919	0	1	0	0
PemI-Sa1/PemK-Sa1	APH(2'')-If	256	234	1	75919	9.18283e-09	1	0	0
PemI-Sa1/PemK-Sa1	APH(3'')-Ib	256	2	0	75919	0	1	0	0
PemI-Sa1/PemK-Sa1	APH(3')-IIIa	256	14428	3	75919	1	-1.26477e-19	-16.2171	-4.01945
PemI-Sa1/PemK-Sa1	APH(3')-IIa	256	18	0	75919	6.80231e-21	1	0	0
PemI-Sa1/PemK-Sa1	APH(3')-Ia	256	15	0	75919	4.70975e-22	1	0	0
PemI-Sa1/PemK-Sa1	APH(6)-Id	256	2	0	75919	0	1	0	0
PemI-Sa1/PemK-Sa1	AcrE	256	1	0	75919	0	1	0	0
PemI-Sa1/PemK-Sa1	AcrF	256	1	0	75919	0	1	0	0
PemI-Sa1/PemK-Sa1	Afab_ACT_CHL	256	4	0	75919	0	1	0	0
PemI-Sa1/PemK-Sa1	Bsui_mprF	256	2	0	75919	0	1	0	0
PemI-Sa1/PemK-Sa1	CRP	256	1	0	75919	0	1	0	0
PemI-Sa1/PemK-Sa1	Ecol_catII	256	1	0	75919	0	1	0	0
PemI-Sa1/PemK-Sa1	Efac_ACT_CHL	256	467	0	75919	5.12224e-06	1	0	0
PemI-Sa1/PemK-Sa1	Efae_ACT_CHL	256	682	3	75919	0.000124309	1	0	0
PemI-Sa1/PemK-Sa1	Erm(33)	256	4	0	75919	0	1	0	0
PemI-Sa1/PemK-Sa1	Erm(47)	256	1	0	75919	0	1	0	0
PemI-Sa1/PemK-Sa1	ErmA	256	15122	28	75919	1	-8.62066e-05	-1.82113	-0.864833
PemI-Sa1/PemK-Sa1	ErmB	256	2002	12	75919	0.14196	1	0	0
PemI-Sa1/PemK-Sa1	ErmC	256	11653	34	75919	1	1	-1.15571	-0.208778
PemI-Sa1/PemK-Sa1	ErmT	256	1125	2	75919	0.00526538	1	0	0
PemI-Sa1/PemK-Sa1	ErmX	256	3	0	75919	0	1	0	0
PemI-Sa1/PemK-Sa1	FosB1	256	19	3	75919	1.43181e-20	1	0	0
PemI-Sa1/PemK-Sa1	FosB4	256	87	0	75919	5.07427e-13	1	0	0
PemI-Sa1/PemK-Sa1	FosB5	256	4	0	75919	0	1	0	0
PemI-Sa1/PemK-Sa1	FosB6	256	49	0	75919	1.16586e-15	1	0	0
PemI-Sa1/PemK-Sa1	FosBx1	256	1	0	75919	0	1	0	0
PemI-Sa1/PemK-Sa1	FosD	256	238	1	75919	1.07875e-08	1	0	0
PemI-Sa1/PemK-Sa1	FosM3	256	4	0	75919	0	1	0	0
PemI-Sa1/PemK-Sa1	FosY	256	280	0	75919	4.98576e-08	1	0	0
PemI-Sa1/PemK-Sa1	KPC-9	256	1	0	75919	0	1	0	0
PemI-Sa1/PemK-Sa1	LEN-6	256	1	0	75919	0	1	0	0
PemI-Sa1/PemK-Sa1	MecI_rep	256	265	0	75919	2.97655e-08	1	0	0
PemI-Sa1/PemK-Sa1	OKP-B-12	256	1	0	75919	0	1	0	0
PemI-Sa1/PemK-Sa1	OXA-36	256	1	0	75919	0	1	0	0
PemI-Sa1/PemK-Sa1	OXA-653	256	1	0	75919	0	1	0	0
PemI-Sa1/PemK-Sa1	OXA-919	256	6	0	75919	0	1	0	0
PemI-Sa1/PemK-Sa1	OXA-924	256	1	0	75919	0	1	0	0
PemI-Sa1/PemK-Sa1	OmpA	256	1	0	75919	0	1	0	0
PemI-Sa1/PemK-Sa1	PC1_blaZ	256	60821	91	75919	1	-2.50451e-54	-2.25373	-1.17231
PemI-Sa1/PemK-Sa1	QnrB69	256	1	0	75919	0	1	0	0
PemI-Sa1/PemK-Sa1	QnrD1	256	1	0	75919	0	1	0	0
PemI-Sa1/PemK-Sa1	SAT-4	256	9803	3	75919	1	-3.93917e-12	-11.0186	-3.46187
PemI-Sa1/PemK-Sa1	Saur_FosB	256	44015	214	75919	1	1.14342e-18	1.44186	0.527933
PemI-Sa1/PemK-Sa1	Saur_LmrS	256	70018	255	75919	1	2.20463e-08	1.08004	0.111089
PemI-Sa1/PemK-Sa1	Saur_mupA_MUP	256	2436	4	75919	0.308456	1	0	0
PemI-Sa1/PemK-Sa1	Saur_norA	256	75596	256	75919	1	1	1.00427	0.00615109
PemI-Sa1/PemK-Sa1	Scoh_vga(E)	256	8	0	75919	0	1	0	0
PemI-Sa1/PemK-Sa1	Sint_ACT_CHL	256	92	0	75919	9.01171e-13	1	0	0
PemI-Sa1/PemK-Sa1	Spyo_ErmA_MLSb	256	1	0	75919	0	1	0	0
PemI-Sa1/PemK-Sa1	Ssui_ACT_CHL	256	111	0	75919	6.0907e-12	1	0	0
PemI-Sa1/PemK-Sa1	TEM-192	256	34	0	75919	1.94445e-17	1	0	0
PemI-Sa1/PemK-Sa1	TEM-229	256	4	0	75919	0	1	0	0
PemI-Sa1/PemK-Sa1	TEM-237	256	1	0	75919	0	1	0	0
PemI-Sa1/PemK-Sa1	TEM-243	256	1	0	75919	0	1	0	0
PemI-Sa1/PemK-Sa1	TEM-7	256	4	0	75919	0	1	0	0
PemI-Sa1/PemK-Sa1	TriC	256	1	0	75919	0	1	0	0
PemI-Sa1/PemK-Sa1	aad(6)	256	2957	8	75919	0.541071	1	0	0
PemI-Sa1/PemK-Sa1	aadA	256	3	0	75919	0	1	0	0
PemI-Sa1/PemK-Sa1	aadA27	256	1	0	75919	0	1	0	0
PemI-Sa1/PemK-Sa1	abeS	256	1	0	75919	0	1	0	0
PemI-Sa1/PemK-Sa1	apmA	256	120	1	75919	1.33571e-11	1	0	0
PemI-Sa1/PemK-Sa1	arlR	256	29962	74	75919	1	-0.000269467	-1.3653	-0.44922
PemI-Sa1/PemK-Sa1	arlS	256	51646	189	75919	1	0.0255348	1.08526	0.118047
PemI-Sa1/PemK-Sa1	bcrA	256	8940	4	75919	0.999998	-7.05882e-10	-7.53645	-2.91389
PemI-Sa1/PemK-Sa1	catA8	256	59	0	75919	8.6544e-15	1	0	0
PemI-Sa1/PemK-Sa1	ceoB	256	1	0	75919	0	1	0	0
PemI-Sa1/PemK-Sa1	cfrA	256	85	0	75919	3.99228e-13	1	0	0
PemI-Sa1/PemK-Sa1	clbC	256	1	0	75919	0	1	0	0
PemI-Sa1/PemK-Sa1	clcD	256	2	0	75919	0	1	0	0
PemI-Sa1/PemK-Sa1	cmlA5	256	1	0	75919	0	1	0	0
PemI-Sa1/PemK-Sa1	cmlA6	256	1	0	75919	0	1	0	0
PemI-Sa1/PemK-Sa1	dfrA14	256	2	0	75919	0	1	0	0
PemI-Sa1/PemK-Sa1	dfrA16	256	2	0	75919	0	1	0	0
PemI-Sa1/PemK-Sa1	dfrA8	256	1	0	75919	0	1	0	0
PemI-Sa1/PemK-Sa1	dfrC	256	75843	256	75919	1	1	1.001	0.00144496
PemI-Sa1/PemK-Sa1	dfrD	256	3	0	75919	0	1	0	0
PemI-Sa1/PemK-Sa1	dfrF	256	25	0	75919	4.97753e-19	1	0	0
PemI-Sa1/PemK-Sa1	dfrG	256	7254	13	75919	0.999816	-0.00624327	-1.88158	-0.911948
PemI-Sa1/PemK-Sa1	dfrK	256	1171	0	75919	0.00689606	1	0	0
PemI-Sa1/PemK-Sa1	emeA	256	1	0	75919	0	1	0	0
PemI-Sa1/PemK-Sa1	fexA	256	1598	20	75919	0.0460649	1	0	0
PemI-Sa1/PemK-Sa1	fexB	256	23	0	75919	1.75244e-19	1	0	0
PemI-Sa1/PemK-Sa1	fusB	256	624	1	75919	6.01641e-05	1	0	0
PemI-Sa1/PemK-Sa1	fusC	256	2425	0	75919	0.303682	1	0	0
PemI-Sa1/PemK-Sa1	kdpD	256	74851	244	75919	1	-0.000316393	-1.03442	-0.0488233
PemI-Sa1/PemK-Sa1	lnuA	256	1577	3	75919	0.0428166	1	0	0
PemI-Sa1/PemK-Sa1	lnuB	256	1284	12	75919	0.012564	1	0	0
PemI-Sa1/PemK-Sa1	lnuG	256	176	0	75919	5.91075e-10	1	0	0
PemI-Sa1/PemK-Sa1	lsaA	256	2	0	75919	0	1	0	0
PemI-Sa1/PemK-Sa1	lsaB	256	11	0	75919	1.74566e-24	1	0	0
PemI-Sa1/PemK-Sa1	lsaC	256	1	0	75919	0	1	0	0
PemI-Sa1/PemK-Sa1	lsaE	256	1289	12	75919	0.0128777	1	0	0
PemI-Sa1/PemK-Sa1	mecA	256	47950	44	75919	1	-9.98647e-52	-3.67473	-1.87764
PemI-Sa1/PemK-Sa1	mecC	256	271	0	75919	3.67248e-08	1	0	0
PemI-Sa1/PemK-Sa1	mecC-type_BlaZ	256	274	0	75919	4.07147e-08	1	0	0
PemI-Sa1/PemK-Sa1	mecI	256	7954	9	75919	0.999968	-3.20074e-05	-2.98011	-1.57537
PemI-Sa1/PemK-Sa1	mecR1	256	10869	9	75919	1	-9.2377e-09	-4.07227	-2.02583
PemI-Sa1/PemK-Sa1	mef(D)	256	4	0	75919	0	1	0	0
PemI-Sa1/PemK-Sa1	mefH	256	2	0	75919	0	1	0	0
PemI-Sa1/PemK-Sa1	mepA	256	75240	255	75919	1	1	1.00508	0.00731458
PemI-Sa1/PemK-Sa1	mepR	256	75760	256	75919	1	1	1.0021	0.00302466
PemI-Sa1/PemK-Sa1	mgrA	256	75794	254	75919	1	1	-1.00621	-0.00893797
PemI-Sa1/PemK-Sa1	mphC	256	10613	5	75919	1	-1.94984e-11	-7.15744	-2.83944
PemI-Sa1/PemK-Sa1	msrA	256	10820	5	75919	1	-9.63731e-12	-7.29704	-2.86731
PemI-Sa1/PemK-Sa1	msrC	256	1	0	75919	0	1	0	0
PemI-Sa1/PemK-Sa1	msrF	256	4	0	75919	0	1	0	0
PemI-Sa1/PemK-Sa1	norA	256	18	0	75919	6.80231e-21	1	0	0
PemI-Sa1/PemK-Sa1	norC	256	75881	256	75919	1	1	1.0005	0.000722298
PemI-Sa1/PemK-Sa1	optrA	256	13	1	75919	4.51202e-23	1	0	0
PemI-Sa1/PemK-Sa1	poxtA	256	3	0	75919	0	1	0	0
PemI-Sa1/PemK-Sa1	pp_cat	256	3	0	75919	0	1	0	0
PemI-Sa1/PemK-Sa1	qacA	256	3745	3	75919	0.815398	1	0	0
PemI-Sa1/PemK-Sa1	qacB	256	399	0	75919	1.27454e-06	1	0	0
PemI-Sa1/PemK-Sa1	qacE	256	1	0	75919	0	1	0	0
PemI-Sa1/PemK-Sa1	qacEdelta1	256	5	0	75919	0	1	0	0
PemI-Sa1/PemK-Sa1	qacG	256	852	9	75919	0.000711028	1	0	0
PemI-Sa1/PemK-Sa1	qacH	256	3521	2	75919	0.752912	1	0	0
PemI-Sa1/PemK-Sa1	qacL	256	1	0	75919	0	1	0	0
PemI-Sa1/PemK-Sa1	rphB	256	3	0	75919	0	1	0	0
PemI-Sa1/PemK-Sa1	rsmA	256	1	0	75919	0	1	0	0
PemI-Sa1/PemK-Sa1	salA	256	1	0	75919	0	1	0	0
PemI-Sa1/PemK-Sa1	sdrM	256	74054	255	75919	1	0.0126846	1.02118	0.0302368
PemI-Sa1/PemK-Sa1	sepA	256	75595	254	75919	1	1	-1.00357	-0.00514514
PemI-Sa1/PemK-Sa1	spd	256	95	4	75919	1.25177e-12	1	0	0
PemI-Sa1/PemK-Sa1	sul1	256	3	0	75919	0	1	0	0
PemI-Sa1/PemK-Sa1	sul2	256	2	0	75919	0	1	0	0
PemI-Sa1/PemK-Sa1	tet(38)	256	75661	256	75919	1	1	1.00341	0.00491115
PemI-Sa1/PemK-Sa1	tet(K)	256	9689	27	75919	1	1	-1.21005	-0.275071
PemI-Sa1/PemK-Sa1	tet(L)	256	1609	24	75919	0.0478312	1	0	0
PemI-Sa1/PemK-Sa1	tet(M)	256	8912	30	75919	0.999997	1	-1.00171	-0.00246955
PemI-Sa1/PemK-Sa1	tet(O)	256	10	0	75919	1.59166e-25	1	0	0
PemI-Sa1/PemK-Sa1	tet(O/M/O)	256	2	0	75919	0	1	0	0
PemI-Sa1/PemK-Sa1	tet(S)	256	25	1	75919	4.97753e-19	1	0	0
PemI-Sa1/PemK-Sa1	tet(T)	256	97	0	75919	1.54878e-12	1	0	0
PemI-Sa1/PemK-Sa1	tet(U)	256	37	0	75919	5.11975e-17	1	0	0
PemI-Sa1/PemK-Sa1	tet(W)	256	1	0	75919	0	1	0	0
PemI-Sa1/PemK-Sa1	vanA	256	26	0	75919	8.06465e-19	1	0	0
PemI-Sa1/PemK-Sa1	vanH_in_vanA_cl	256	17	0	75919	3.03218e-21	1	0	0
PemI-Sa1/PemK-Sa1	vanR_in_vanA_cl	256	17	0	75919	3.03218e-21	1	0	0
PemI-Sa1/PemK-Sa1	vanR_in_vanM_cl	256	1	0	75919	0	1	0	0
PemI-Sa1/PemK-Sa1	vanS_in_vanA_cl	256	25	0	75919	4.97753e-19	1	0	0
PemI-Sa1/PemK-Sa1	vanX_in_vanA_cl	256	41	0	75919	1.62847e-16	1	0	0
PemI-Sa1/PemK-Sa1	vanY_in_vanA_cl	256	40	0	75919	1.23492e-16	1	0	0
PemI-Sa1/PemK-Sa1	vanY_in_vanM_cl	256	1	0	75919	0	1	0	0
PemI-Sa1/PemK-Sa1	vanZ_in_vanA_cl	256	40	0	75919	1.23492e-16	1	0	0
PemI-Sa1/PemK-Sa1	vatB	256	3	0	75919	0	1	0	0
PemI-Sa1/PemK-Sa1	vgaA	256	638	5	75919	7.22167e-05	1	0	0
PemI-Sa1/PemK-Sa1	vgaALC	256	53	1	75919	2.73388e-15	1	0	0
PemI-Sa1/PemK-Sa1	vgaB	256	3	0	75919	0	1	0	0
PemI-Sa1/PemK-Sa1	vgaC	256	7	0	75919	0	1	0	0
PemI-Sa1/PemK-Sa1	vgaE	256	326	13	75919	2.04029e-07	1	0	0
PemI-Sa2/PemK-Sa2	AAC(3)-IId	7	2	0	75919	0	1	0	0
PemI-Sa2/PemK-Sa2	AAC(6')-Im	7	495	0	75919	0	1	0	0
PemI-Sa2/PemK-Sa2	AAC6_Ie_APH2_Ia	7	11471	7	75919	0	1	0	0
PemI-Sa2/PemK-Sa2	ANT(4')-Ib	7	12118	0	75919	0	1	0	0
PemI-Sa2/PemK-Sa2	ANT(6)-Ia	7	886	0	75919	0	1	0	0
PemI-Sa2/PemK-Sa2	ANT(9)-Ia	7	16141	7	75919	0	1	0	0
PemI-Sa2/PemK-Sa2	APH(2'')-IIIa	7	6	0	75919	0	1	0	0
PemI-Sa2/PemK-Sa2	APH(2'')-If	7	234	0	75919	0	1	0	0
PemI-Sa2/PemK-Sa2	APH(3'')-Ib	7	2	0	75919	0	1	0	0
PemI-Sa2/PemK-Sa2	APH(3')-IIIa	7	14428	0	75919	0	1	0	0
PemI-Sa2/PemK-Sa2	APH(3')-IIa	7	18	0	75919	0	1	0	0
PemI-Sa2/PemK-Sa2	APH(3')-Ia	7	15	0	75919	0	1	0	0
PemI-Sa2/PemK-Sa2	APH(6)-Id	7	2	0	75919	0	1	0	0
PemI-Sa2/PemK-Sa2	AcrE	7	1	0	75919	0	1	0	0
PemI-Sa2/PemK-Sa2	AcrF	7	1	0	75919	0	1	0	0
PemI-Sa2/PemK-Sa2	Afab_ACT_CHL	7	4	3	75919	0	1	0	0
PemI-Sa2/PemK-Sa2	Bsui_mprF	7	2	2	75919	0	1	0	0
PemI-Sa2/PemK-Sa2	CRP	7	1	0	75919	0	1	0	0
PemI-Sa2/PemK-Sa2	Ecol_catII	7	1	0	75919	0	1	0	0
PemI-Sa2/PemK-Sa2	Efac_ACT_CHL	7	467	0	75919	0	1	0	0
PemI-Sa2/PemK-Sa2	Efae_ACT_CHL	7	682	0	75919	0	1	0	0
PemI-Sa2/PemK-Sa2	Erm(33)	7	4	0	75919	0	1	0	0
PemI-Sa2/PemK-Sa2	Erm(47)	7	1	0	75919	0	1	0	0
PemI-Sa2/PemK-Sa2	ErmA	7	15122	5	75919	0	1	0	0
PemI-Sa2/PemK-Sa2	ErmB	7	2002	0	75919	0	1	0	0
PemI-Sa2/PemK-Sa2	ErmC	7	11653	4	75919	0	1	0	0
PemI-Sa2/PemK-Sa2	ErmT	7	1125	0	75919	0	1	0	0
PemI-Sa2/PemK-Sa2	ErmX	7	3	0	75919	0	1	0	0
PemI-Sa2/PemK-Sa2	FosB1	7	19	0	75919	0	1	0	0
PemI-Sa2/PemK-Sa2	FosB4	7	87	0	75919	0	1	0	0
PemI-Sa2/PemK-Sa2	FosB5	7	4	0	75919	0	1	0	0
PemI-Sa2/PemK-Sa2	FosB6	7	49	0	75919	0	1	0	0
PemI-Sa2/PemK-Sa2	FosBx1	7	1	0	75919	0	1	0	0
PemI-Sa2/PemK-Sa2	FosD	7	238	0	75919	0	1	0	0
PemI-Sa2/PemK-Sa2	FosM3	7	4	0	75919	0	1	0	0
PemI-Sa2/PemK-Sa2	FosY	7	280	0	75919	0	1	0	0
PemI-Sa2/PemK-Sa2	KPC-9	7	1	0	75919	0	1	0	0
PemI-Sa2/PemK-Sa2	LEN-6	7	1	0	75919	0	1	0	0
PemI-Sa2/PemK-Sa2	MecI_rep	7	265	0	75919	0	1	0	0
PemI-Sa2/PemK-Sa2	OKP-B-12	7	1	0	75919	0	1	0	0
PemI-Sa2/PemK-Sa2	OXA-36	7	1	0	75919	0	1	0	0
PemI-Sa2/PemK-Sa2	OXA-653	7	1	0	75919	0	1	0	0
PemI-Sa2/PemK-Sa2	OXA-919	7	6	4	75919	0	1	0	0
PemI-Sa2/PemK-Sa2	OXA-924	7	1	0	75919	0	1	0	0
PemI-Sa2/PemK-Sa2	OmpA	7	1	0	75919	0	1	0	0
PemI-Sa2/PemK-Sa2	PC1_blaZ	7	60821	7	75919	0	1	0	0
PemI-Sa2/PemK-Sa2	QnrB69	7	1	0	75919	0	1	0	0
PemI-Sa2/PemK-Sa2	QnrD1	7	1	0	75919	0	1	0	0
PemI-Sa2/PemK-Sa2	SAT-4	7	9803	0	75919	0	1	0	0
PemI-Sa2/PemK-Sa2	Saur_FosB	7	44015	7	75919	0	1	0	0
PemI-Sa2/PemK-Sa2	Saur_LmrS	7	70018	7	75919	0	1	0	0
PemI-Sa2/PemK-Sa2	Saur_mupA_MUP	7	2436	0	75919	0	1	0	0
PemI-Sa2/PemK-Sa2	Saur_norA	7	75596	7	75919	0	1	0	0
PemI-Sa2/PemK-Sa2	Scoh_vga(E)	7	8	0	75919	0	1	0	0
PemI-Sa2/PemK-Sa2	Sint_ACT_CHL	7	92	0	75919	0	1	0	0
PemI-Sa2/PemK-Sa2	Spyo_ErmA_MLSb	7	1	0	75919	0	1	0	0
PemI-Sa2/PemK-Sa2	Ssui_ACT_CHL	7	111	0	75919	0	1	0	0
PemI-Sa2/PemK-Sa2	TEM-192	7	34	0	75919	0	1	0	0
PemI-Sa2/PemK-Sa2	TEM-229	7	4	0	75919	0	1	0	0
PemI-Sa2/PemK-Sa2	TEM-237	7	1	0	75919	0	1	0	0
PemI-Sa2/PemK-Sa2	TEM-243	7	1	0	75919	0	1	0	0
PemI-Sa2/PemK-Sa2	TEM-7	7	4	0	75919	0	1	0	0
PemI-Sa2/PemK-Sa2	TriC	7	1	1	75919	0	1	0	0
PemI-Sa2/PemK-Sa2	aad(6)	7	2957	0	75919	0	1	0	0
PemI-Sa2/PemK-Sa2	aadA	7	3	0	75919	0	1	0	0
PemI-Sa2/PemK-Sa2	aadA27	7	1	0	75919	0	1	0	0
PemI-Sa2/PemK-Sa2	abeS	7	1	0	75919	0	1	0	0
PemI-Sa2/PemK-Sa2	apmA	7	120	0	75919	0	1	0	0
PemI-Sa2/PemK-Sa2	arlR	7	29962	3	75919	0	1	0	0
PemI-Sa2/PemK-Sa2	arlS	7	51646	4	75919	0	1	0	0
PemI-Sa2/PemK-Sa2	bcrA	7	8940	0	75919	0	1	0	0
PemI-Sa2/PemK-Sa2	catA8	7	59	0	75919	0	1	0	0
PemI-Sa2/PemK-Sa2	ceoB	7	1	1	75919	0	1	0	0
PemI-Sa2/PemK-Sa2	cfrA	7	85	0	75919	0	1	0	0
PemI-Sa2/PemK-Sa2	clbC	7	1	0	75919	0	1	0	0
PemI-Sa2/PemK-Sa2	clcD	7	2	0	75919	0	1	0	0
PemI-Sa2/PemK-Sa2	cmlA5	7	1	0	75919	0	1	0	0
PemI-Sa2/PemK-Sa2	cmlA6	7	1	0	75919	0	1	0	0
PemI-Sa2/PemK-Sa2	dfrA14	7	2	0	75919	0	1	0	0
PemI-Sa2/PemK-Sa2	dfrA16	7	2	0	75919	0	1	0	0
PemI-Sa2/PemK-Sa2	dfrA8	7	1	0	75919	0	1	0	0
PemI-Sa2/PemK-Sa2	dfrC	7	75843	7	75919	0	1	0	0
PemI-Sa2/PemK-Sa2	dfrD	7	3	0	75919	0	1	0	0
PemI-Sa2/PemK-Sa2	dfrF	7	25	0	75919	0	1	0	0
PemI-Sa2/PemK-Sa2	dfrG	7	7254	0	75919	0	1	0	0
PemI-Sa2/PemK-Sa2	dfrK	7	1171	0	75919	0	1	0	0
PemI-Sa2/PemK-Sa2	emeA	7	1	0	75919	0	1	0	0
PemI-Sa2/PemK-Sa2	fexA	7	1598	0	75919	0	1	0	0
PemI-Sa2/PemK-Sa2	fexB	7	23	0	75919	0	1	0	0
PemI-Sa2/PemK-Sa2	fusB	7	624	0	75919	0	1	0	0
PemI-Sa2/PemK-Sa2	fusC	7	2425	0	75919	0	1	0	0
PemI-Sa2/PemK-Sa2	kdpD	7	74851	7	75919	0	1	0	0
PemI-Sa2/PemK-Sa2	lnuA	7	1577	0	75919	0	1	0	0
PemI-Sa2/PemK-Sa2	lnuB	7	1284	0	75919	0	1	0	0
PemI-Sa2/PemK-Sa2	lnuG	7	176	0	75919	0	1	0	0
PemI-Sa2/PemK-Sa2	lsaA	7	2	0	75919	0	1	0	0
PemI-Sa2/PemK-Sa2	lsaB	7	11	0	75919	0	1	0	0
PemI-Sa2/PemK-Sa2	lsaC	7	1	0	75919	0	1	0	0
PemI-Sa2/PemK-Sa2	lsaE	7	1289	0	75919	0	1	0	0
PemI-Sa2/PemK-Sa2	mecA	7	47950	7	75919	0	1	0	0
PemI-Sa2/PemK-Sa2	mecC	7	271	0	75919	0	1	0	0
PemI-Sa2/PemK-Sa2	mecC-type_BlaZ	7	274	0	75919	0	1	0	0
PemI-Sa2/PemK-Sa2	mecI	7	7954	0	75919	0	1	0	0
PemI-Sa2/PemK-Sa2	mecR1	7	10869	7	75919	0	1	0	0
PemI-Sa2/PemK-Sa2	mef(D)	7	4	0	75919	0	1	0	0
PemI-Sa2/PemK-Sa2	mefH	7	2	0	75919	0	1	0	0
PemI-Sa2/PemK-Sa2	mepA	7	75240	7	75919	0	1	0	0
PemI-Sa2/PemK-Sa2	mepR	7	75760	7	75919	0	1	0	0
PemI-Sa2/PemK-Sa2	mgrA	7	75794	7	75919	0	1	0	0
PemI-Sa2/PemK-Sa2	mphC	7	10613	0	75919	0	1	0	0
PemI-Sa2/PemK-Sa2	msrA	7	10820	0	75919	0	1	0	0
PemI-Sa2/PemK-Sa2	msrC	7	1	0	75919	0	1	0	0
PemI-Sa2/PemK-Sa2	msrF	7	4	0	75919	0	1	0	0
PemI-Sa2/PemK-Sa2	norA	7	18	0	75919	0	1	0	0
PemI-Sa2/PemK-Sa2	norC	7	75881	7	75919	0	1	0	0
PemI-Sa2/PemK-Sa2	optrA	7	13	0	75919	0	1	0	0
PemI-Sa2/PemK-Sa2	poxtA	7	3	0	75919	0	1	0	0
PemI-Sa2/PemK-Sa2	pp_cat	7	3	0	75919	0	1	0	0
PemI-Sa2/PemK-Sa2	qacA	7	3745	0	75919	0	1	0	0
PemI-Sa2/PemK-Sa2	qacB	7	399	0	75919	0	1	0	0
PemI-Sa2/PemK-Sa2	qacE	7	1	0	75919	0	1	0	0
PemI-Sa2/PemK-Sa2	qacEdelta1	7	5	0	75919	0	1	0	0
PemI-Sa2/PemK-Sa2	qacG	7	852	0	75919	0	1	0	0
PemI-Sa2/PemK-Sa2	qacH	7	3521	1	75919	0	1	0	0
PemI-Sa2/PemK-Sa2	qacL	7	1	0	75919	0	1	0	0
PemI-Sa2/PemK-Sa2	rphB	7	3	0	75919	0	1	0	0
PemI-Sa2/PemK-Sa2	rsmA	7	1	0	75919	0	1	0	0
PemI-Sa2/PemK-Sa2	salA	7	1	0	75919	0	1	0	0
PemI-Sa2/PemK-Sa2	sdrM	7	74054	7	75919	0	1	0	0
PemI-Sa2/PemK-Sa2	sepA	7	75595	7	75919	0	1	0	0
PemI-Sa2/PemK-Sa2	spd	7	95	0	75919	0	1	0	0
PemI-Sa2/PemK-Sa2	sul1	7	3	0	75919	0	1	0	0
PemI-Sa2/PemK-Sa2	sul2	7	2	0	75919	0	1	0	0
PemI-Sa2/PemK-Sa2	tet(38)	7	75661	7	75919	0	1	0	0
PemI-Sa2/PemK-Sa2	tet(K)	7	9689	0	75919	0	1	0	0
PemI-Sa2/PemK-Sa2	tet(L)	7	1609	0	75919	0	1	0	0
PemI-Sa2/PemK-Sa2	tet(M)	7	8912	7	75919	0	1	0	0
PemI-Sa2/PemK-Sa2	tet(O)	7	10	0	75919	0	1	0	0
PemI-Sa2/PemK-Sa2	tet(O/M/O)	7	2	0	75919	0	1	0	0
PemI-Sa2/PemK-Sa2	tet(S)	7	25	0	75919	0	1	0	0
PemI-Sa2/PemK-Sa2	tet(T)	7	97	0	75919	0	1	0	0
PemI-Sa2/PemK-Sa2	tet(U)	7	37	0	75919	0	1	0	0
PemI-Sa2/PemK-Sa2	tet(W)	7	1	0	75919	0	1	0	0
PemI-Sa2/PemK-Sa2	vanA	7	26	0	75919	0	1	0	0
PemI-Sa2/PemK-Sa2	vanH_in_vanA_cl	7	17	0	75919	0	1	0	0
PemI-Sa2/PemK-Sa2	vanR_in_vanA_cl	7	17	0	75919	0	1	0	0
PemI-Sa2/PemK-Sa2	vanR_in_vanM_cl	7	1	0	75919	0	1	0	0
PemI-Sa2/PemK-Sa2	vanS_in_vanA_cl	7	25	0	75919	0	1	0	0
PemI-Sa2/PemK-Sa2	vanX_in_vanA_cl	7	41	0	75919	0	1	0	0
PemI-Sa2/PemK-Sa2	vanY_in_vanA_cl	7	40	0	75919	0	1	0	0
PemI-Sa2/PemK-Sa2	vanY_in_vanM_cl	7	1	0	75919	0	1	0	0
PemI-Sa2/PemK-Sa2	vanZ_in_vanA_cl	7	40	0	75919	0	1	0	0
PemI-Sa2/PemK-Sa2	vatB	7	3	0	75919	0	1	0	0
PemI-Sa2/PemK-Sa2	vgaA	7	638	0	75919	0	1	0	0
PemI-Sa2/PemK-Sa2	vgaALC	7	53	0	75919	0	1	0	0
PemI-Sa2/PemK-Sa2	vgaB	7	3	0	75919	0	1	0	0
PemI-Sa2/PemK-Sa2	vgaC	7	7	0	75919	0	1	0	0
PemI-Sa2/PemK-Sa2	vgaE	7	326	0	75919	0	1	0	0
PemI-Sa3/PemK-Sa3	AAC(3)-IId	1	2	0	75919	0	1	0	0
PemI-Sa3/PemK-Sa3	AAC(6')-Im	1	495	0	75919	0	1	0	0
PemI-Sa3/PemK-Sa3	AAC6_Ie_APH2_Ia	1	11471	0	75919	0	1	0	0
PemI-Sa3/PemK-Sa3	ANT(4')-Ib	1	12118	0	75919	0	1	0	0
PemI-Sa3/PemK-Sa3	ANT(6)-Ia	1	886	0	75919	0	1	0	0
PemI-Sa3/PemK-Sa3	ANT(9)-Ia	1	16141	0	75919	0	1	0	0
PemI-Sa3/PemK-Sa3	APH(2'')-IIIa	1	6	0	75919	0	1	0	0
PemI-Sa3/PemK-Sa3	APH(2'')-If	1	234	0	75919	0	1	0	0
PemI-Sa3/PemK-Sa3	APH(3'')-Ib	1	2	0	75919	0	1	0	0
PemI-Sa3/PemK-Sa3	APH(3')-IIIa	1	14428	0	75919	0	1	0	0
PemI-Sa3/PemK-Sa3	APH(3')-IIa	1	18	0	75919	0	1	0	0
PemI-Sa3/PemK-Sa3	APH(3')-Ia	1	15	0	75919	0	1	0	0
PemI-Sa3/PemK-Sa3	APH(6)-Id	1	2	0	75919	0	1	0	0
PemI-Sa3/PemK-Sa3	AcrE	1	1	0	75919	0	1	0	0
PemI-Sa3/PemK-Sa3	AcrF	1	1	0	75919	0	1	0	0
PemI-Sa3/PemK-Sa3	Afab_ACT_CHL	1	4	0	75919	0	1	0	0
PemI-Sa3/PemK-Sa3	Bsui_mprF	1	2	0	75919	0	1	0	0
PemI-Sa3/PemK-Sa3	CRP	1	1	0	75919	0	1	0	0
PemI-Sa3/PemK-Sa3	Ecol_catII	1	1	0	75919	0	1	0	0
PemI-Sa3/PemK-Sa3	Efac_ACT_CHL	1	467	0	75919	0	1	0	0
PemI-Sa3/PemK-Sa3	Efae_ACT_CHL	1	682	0	75919	0	1	0	0
PemI-Sa3/PemK-Sa3	Erm(33)	1	4	0	75919	0	1	0	0
PemI-Sa3/PemK-Sa3	Erm(47)	1	1	0	75919	0	1	0	0
PemI-Sa3/PemK-Sa3	ErmA	1	15122	0	75919	0	1	0	0
PemI-Sa3/PemK-Sa3	ErmB	1	2002	0	75919	0	1	0	0
PemI-Sa3/PemK-Sa3	ErmC	1	11653	0	75919	0	1	0	0
PemI-Sa3/PemK-Sa3	ErmT	1	1125	0	75919	0	1	0	0
PemI-Sa3/PemK-Sa3	ErmX	1	3	0	75919	0	1	0	0
PemI-Sa3/PemK-Sa3	FosB1	1	19	0	75919	0	1	0	0
PemI-Sa3/PemK-Sa3	FosB4	1	87	0	75919	0	1	0	0
PemI-Sa3/PemK-Sa3	FosB5	1	4	0	75919	0	1	0	0
PemI-Sa3/PemK-Sa3	FosB6	1	49	0	75919	0	1	0	0
PemI-Sa3/PemK-Sa3	FosBx1	1	1	0	75919	0	1	0	0
PemI-Sa3/PemK-Sa3	FosD	1	238	0	75919	0	1	0	0
PemI-Sa3/PemK-Sa3	FosM3	1	4	0	75919	0	1	0	0
PemI-Sa3/PemK-Sa3	FosY	1	280	0	75919	0	1	0	0
PemI-Sa3/PemK-Sa3	KPC-9	1	1	0	75919	0	1	0	0
PemI-Sa3/PemK-Sa3	LEN-6	1	1	0	75919	0	1	0	0
PemI-Sa3/PemK-Sa3	MecI_rep	1	265	0	75919	0	1	0	0
PemI-Sa3/PemK-Sa3	OKP-B-12	1	1	0	75919	0	1	0	0
PemI-Sa3/PemK-Sa3	OXA-36	1	1	0	75919	0	1	0	0
PemI-Sa3/PemK-Sa3	OXA-653	1	1	0	75919	0	1	0	0
PemI-Sa3/PemK-Sa3	OXA-919	1	6	0	75919	0	1	0	0
PemI-Sa3/PemK-Sa3	OXA-924	1	1	0	75919	0	1	0	0
PemI-Sa3/PemK-Sa3	OmpA	1	1	0	75919	0	1	0	0
PemI-Sa3/PemK-Sa3	PC1_blaZ	1	60821	1	75919	0	1	0	0
PemI-Sa3/PemK-Sa3	QnrB69	1	1	0	75919	0	1	0	0
PemI-Sa3/PemK-Sa3	QnrD1	1	1	0	75919	0	1	0	0
PemI-Sa3/PemK-Sa3	SAT-4	1	9803	0	75919	0	1	0	0
PemI-Sa3/PemK-Sa3	Saur_FosB	1	44015	1	75919	0	1	0	0
PemI-Sa3/PemK-Sa3	Saur_LmrS	1	70018	1	75919	0	1	0	0
PemI-Sa3/PemK-Sa3	Saur_mupA_MUP	1	2436	0	75919	0	1	0	0
PemI-Sa3/PemK-Sa3	Saur_norA	1	75596	1	75919	0	1	0	0
PemI-Sa3/PemK-Sa3	Scoh_vga(E)	1	8	0	75919	0	1	0	0
PemI-Sa3/PemK-Sa3	Sint_ACT_CHL	1	92	0	75919	0	1	0	0
PemI-Sa3/PemK-Sa3	Spyo_ErmA_MLSb	1	1	0	75919	0	1	0	0
PemI-Sa3/PemK-Sa3	Ssui_ACT_CHL	1	111	0	75919	0	1	0	0
PemI-Sa3/PemK-Sa3	TEM-192	1	34	0	75919	0	1	0	0
PemI-Sa3/PemK-Sa3	TEM-229	1	4	0	75919	0	1	0	0
PemI-Sa3/PemK-Sa3	TEM-237	1	1	0	75919	0	1	0	0
PemI-Sa3/PemK-Sa3	TEM-243	1	1	0	75919	0	1	0	0
PemI-Sa3/PemK-Sa3	TEM-7	1	4	1	75919	0	1	0	0
PemI-Sa3/PemK-Sa3	TriC	1	1	0	75919	0	1	0	0
PemI-Sa3/PemK-Sa3	aad(6)	1	2957	0	75919	0	1	0	0
PemI-Sa3/PemK-Sa3	aadA	1	3	0	75919	0	1	0	0
PemI-Sa3/PemK-Sa3	aadA27	1	1	0	75919	0	1	0	0
PemI-Sa3/PemK-Sa3	abeS	1	1	0	75919	0	1	0	0
PemI-Sa3/PemK-Sa3	apmA	1	120	0	75919	0	1	0	0
PemI-Sa3/PemK-Sa3	arlR	1	29962	1	75919	0	1	0	0
PemI-Sa3/PemK-Sa3	arlS	1	51646	0	75919	0	1	0	0
PemI-Sa3/PemK-Sa3	bcrA	1	8940	0	75919	0	1	0	0
PemI-Sa3/PemK-Sa3	catA8	1	59	0	75919	0	1	0	0
PemI-Sa3/PemK-Sa3	ceoB	1	1	0	75919	0	1	0	0
PemI-Sa3/PemK-Sa3	cfrA	1	85	0	75919	0	1	0	0
PemI-Sa3/PemK-Sa3	clbC	1	1	0	75919	0	1	0	0
PemI-Sa3/PemK-Sa3	clcD	1	2	0	75919	0	1	0	0
PemI-Sa3/PemK-Sa3	cmlA5	1	1	0	75919	0	1	0	0
PemI-Sa3/PemK-Sa3	cmlA6	1	1	0	75919	0	1	0	0
PemI-Sa3/PemK-Sa3	dfrA14	1	2	0	75919	0	1	0	0
PemI-Sa3/PemK-Sa3	dfrA16	1	2	0	75919	0	1	0	0
PemI-Sa3/PemK-Sa3	dfrA8	1	1	0	75919	0	1	0	0
PemI-Sa3/PemK-Sa3	dfrC	1	75843	1	75919	0	1	0	0
PemI-Sa3/PemK-Sa3	dfrD	1	3	0	75919	0	1	0	0
PemI-Sa3/PemK-Sa3	dfrF	1	25	0	75919	0	1	0	0
PemI-Sa3/PemK-Sa3	dfrG	1	7254	1	75919	0	1	0	0
PemI-Sa3/PemK-Sa3	dfrK	1	1171	0	75919	0	1	0	0
PemI-Sa3/PemK-Sa3	emeA	1	1	0	75919	0	1	0	0
PemI-Sa3/PemK-Sa3	fexA	1	1598	0	75919	0	1	0	0
PemI-Sa3/PemK-Sa3	fexB	1	23	0	75919	0	1	0	0
PemI-Sa3/PemK-Sa3	fusB	1	624	0	75919	0	1	0	0
PemI-Sa3/PemK-Sa3	fusC	1	2425	0	75919	0	1	0	0
PemI-Sa3/PemK-Sa3	kdpD	1	74851	1	75919	0	1	0	0
PemI-Sa3/PemK-Sa3	lnuA	1	1577	0	75919	0	1	0	0
PemI-Sa3/PemK-Sa3	lnuB	1	1284	0	75919	0	1	0	0
PemI-Sa3/PemK-Sa3	lnuG	1	176	0	75919	0	1	0	0
PemI-Sa3/PemK-Sa3	lsaA	1	2	0	75919	0	1	0	0
PemI-Sa3/PemK-Sa3	lsaB	1	11	0	75919	0	1	0	0
PemI-Sa3/PemK-Sa3	lsaC	1	1	0	75919	0	1	0	0
PemI-Sa3/PemK-Sa3	lsaE	1	1289	0	75919	0	1	0	0
PemI-Sa3/PemK-Sa3	mecA	1	47950	1	75919	0	1	0	0
PemI-Sa3/PemK-Sa3	mecC	1	271	0	75919	0	1	0	0
PemI-Sa3/PemK-Sa3	mecC-type_BlaZ	1	274	0	75919	0	1	0	0
PemI-Sa3/PemK-Sa3	mecI	1	7954	0	75919	0	1	0	0
PemI-Sa3/PemK-Sa3	mecR1	1	10869	0	75919	0	1	0	0
PemI-Sa3/PemK-Sa3	mef(D)	1	4	0	75919	0	1	0	0
PemI-Sa3/PemK-Sa3	mefH	1	2	0	75919	0	1	0	0
PemI-Sa3/PemK-Sa3	mepA	1	75240	1	75919	0	1	0	0
PemI-Sa3/PemK-Sa3	mepR	1	75760	1	75919	0	1	0	0
PemI-Sa3/PemK-Sa3	mgrA	1	75794	1	75919	0	1	0	0
PemI-Sa3/PemK-Sa3	mphC	1	10613	0	75919	0	1	0	0
PemI-Sa3/PemK-Sa3	msrA	1	10820	0	75919	0	1	0	0
PemI-Sa3/PemK-Sa3	msrC	1	1	0	75919	0	1	0	0
PemI-Sa3/PemK-Sa3	msrF	1	4	0	75919	0	1	0	0
PemI-Sa3/PemK-Sa3	norA	1	18	0	75919	0	1	0	0
PemI-Sa3/PemK-Sa3	norC	1	75881	0	75919	0	1	0	0
PemI-Sa3/PemK-Sa3	optrA	1	13	0	75919	0	1	0	0
PemI-Sa3/PemK-Sa3	poxtA	1	3	0	75919	0	1	0	0
PemI-Sa3/PemK-Sa3	pp_cat	1	3	0	75919	0	1	0	0
PemI-Sa3/PemK-Sa3	qacA	1	3745	0	75919	0	1	0	0
PemI-Sa3/PemK-Sa3	qacB	1	399	0	75919	0	1	0	0
PemI-Sa3/PemK-Sa3	qacE	1	1	0	75919	0	1	0	0
PemI-Sa3/PemK-Sa3	qacEdelta1	1	5	1	75919	0	1	0	0
PemI-Sa3/PemK-Sa3	qacG	1	852	0	75919	0	1	0	0
PemI-Sa3/PemK-Sa3	qacH	1	3521	0	75919	0	1	0	0
PemI-Sa3/PemK-Sa3	qacL	1	1	0	75919	0	1	0	0
PemI-Sa3/PemK-Sa3	rphB	1	3	0	75919	0	1	0	0
PemI-Sa3/PemK-Sa3	rsmA	1	1	0	75919	0	1	0	0
PemI-Sa3/PemK-Sa3	salA	1	1	0	75919	0	1	0	0
PemI-Sa3/PemK-Sa3	sdrM	1	74054	1	75919	0	1	0	0
PemI-Sa3/PemK-Sa3	sepA	1	75595	1	75919	0	1	0	0
PemI-Sa3/PemK-Sa3	spd	1	95	0	75919	0	1	0	0
PemI-Sa3/PemK-Sa3	sul1	1	3	0	75919	0	1	0	0
PemI-Sa3/PemK-Sa3	sul2	1	2	0	75919	0	1	0	0
PemI-Sa3/PemK-Sa3	tet(38)	1	75661	1	75919	0	1	0	0
PemI-Sa3/PemK-Sa3	tet(K)	1	9689	0	75919	0	1	0	0
PemI-Sa3/PemK-Sa3	tet(L)	1	1609	0	75919	0	1	0	0
PemI-Sa3/PemK-Sa3	tet(M)	1	8912	0	75919	0	1	0	0
PemI-Sa3/PemK-Sa3	tet(O)	1	10	0	75919	0	1	0	0
PemI-Sa3/PemK-Sa3	tet(O/M/O)	1	2	0	75919	0	1	0	0
PemI-Sa3/PemK-Sa3	tet(S)	1	25	0	75919	0	1	0	0
PemI-Sa3/PemK-Sa3	tet(T)	1	97	0	75919	0	1	0	0
PemI-Sa3/PemK-Sa3	tet(U)	1	37	0	75919	0	1	0	0
PemI-Sa3/PemK-Sa3	tet(W)	1	1	0	75919	0	1	0	0
PemI-Sa3/PemK-Sa3	vanA	1	26	0	75919	0	1	0	0
PemI-Sa3/PemK-Sa3	vanH_in_vanA_cl	1	17	0	75919	0	1	0	0
PemI-Sa3/PemK-Sa3	vanR_in_vanA_cl	1	17	0	75919	0	1	0	0
PemI-Sa3/PemK-Sa3	vanR_in_vanM_cl	1	1	0	75919	0	1	0	0
PemI-Sa3/PemK-Sa3	vanS_in_vanA_cl	1	25	0	75919	0	1	0	0
PemI-Sa3/PemK-Sa3	vanX_in_vanA_cl	1	41	0	75919	0	1	0	0
PemI-Sa3/PemK-Sa3	vanY_in_vanA_cl	1	40	0	75919	0	1	0	0
PemI-Sa3/PemK-Sa3	vanY_in_vanM_cl	1	1	0	75919	0	1	0	0
PemI-Sa3/PemK-Sa3	vanZ_in_vanA_cl	1	40	0	75919	0	1	0	0
PemI-Sa3/PemK-Sa3	vatB	1	3	0	75919	0	1	0	0
PemI-Sa3/PemK-Sa3	vgaA	1	638	0	75919	0	1	0	0
PemI-Sa3/PemK-Sa3	vgaALC	1	53	0	75919	0	1	0	0
PemI-Sa3/PemK-Sa3	vgaB	1	3	0	75919	0	1	0	0
PemI-Sa3/PemK-Sa3	vgaC	1	7	0	75919	0	1	0	0
PemI-Sa3/PemK-Sa3	vgaE	1	326	0	75919	0	1	0	0
PemI-Sa4/PemK-Sa4	AAC(3)-IId	5	2	0	75919	0	1	0	0
PemI-Sa4/PemK-Sa4	AAC(6')-Im	5	495	0	75919	0	1	0	0
PemI-Sa4/PemK-Sa4	AAC6_Ie_APH2_Ia	5	11471	4	75919	0	1	0	0
PemI-Sa4/PemK-Sa4	ANT(4')-Ib	5	12118	3	75919	0	1	0	0
PemI-Sa4/PemK-Sa4	ANT(6)-Ia	5	886	0	75919	0	1	0	0
PemI-Sa4/PemK-Sa4	ANT(9)-Ia	5	16141	3	75919	0	1	0	0
PemI-Sa4/PemK-Sa4	APH(2'')-IIIa	5	6	0	75919	0	1	0	0
PemI-Sa4/PemK-Sa4	APH(2'')-If	5	234	0	75919	0	1	0	0
PemI-Sa4/PemK-Sa4	APH(3'')-Ib	5	2	0	75919	0	1	0	0
PemI-Sa4/PemK-Sa4	APH(3')-IIIa	5	14428	4	75919	0	1	0	0
PemI-Sa4/PemK-Sa4	APH(3')-IIa	5	18	0	75919	0	1	0	0
PemI-Sa4/PemK-Sa4	APH(3')-Ia	5	15	0	75919	0	1	0	0
PemI-Sa4/PemK-Sa4	APH(6)-Id	5	2	0	75919	0	1	0	0
PemI-Sa4/PemK-Sa4	AcrE	5	1	0	75919	0	1	0	0
PemI-Sa4/PemK-Sa4	AcrF	5	1	0	75919	0	1	0	0
PemI-Sa4/PemK-Sa4	Afab_ACT_CHL	5	4	0	75919	0	1	0	0
PemI-Sa4/PemK-Sa4	Bsui_mprF	5	2	0	75919	0	1	0	0
PemI-Sa4/PemK-Sa4	CRP	5	1	0	75919	0	1	0	0
PemI-Sa4/PemK-Sa4	Ecol_catII	5	1	0	75919	0	1	0	0
PemI-Sa4/PemK-Sa4	Efac_ACT_CHL	5	467	0	75919	0	1	0	0
PemI-Sa4/PemK-Sa4	Efae_ACT_CHL	5	682	0	75919	0	1	0	0
PemI-Sa4/PemK-Sa4	Erm(33)	5	4	0	75919	0	1	0	0
PemI-Sa4/PemK-Sa4	Erm(47)	5	1	0	75919	0	1	0	0
PemI-Sa4/PemK-Sa4	ErmA	5	15122	3	75919	0	1	0	0
PemI-Sa4/PemK-Sa4	ErmB	5	2002	4	75919	0	1	0	0
PemI-Sa4/PemK-Sa4	ErmC	5	11653	1	75919	0	1	0	0
PemI-Sa4/PemK-Sa4	ErmT	5	1125	0	75919	0	1	0	0
PemI-Sa4/PemK-Sa4	ErmX	5	3	0	75919	0	1	0	0
PemI-Sa4/PemK-Sa4	FosB1	5	19	0	75919	0	1	0	0
PemI-Sa4/PemK-Sa4	FosB4	5	87	0	75919	0	1	0	0
PemI-Sa4/PemK-Sa4	FosB5	5	4	0	75919	0	1	0	0
PemI-Sa4/PemK-Sa4	FosB6	5	49	0	75919	0	1	0	0
PemI-Sa4/PemK-Sa4	FosBx1	5	1	0	75919	0	1	0	0
PemI-Sa4/PemK-Sa4	FosD	5	238	0	75919	0	1	0	0
PemI-Sa4/PemK-Sa4	FosM3	5	4	0	75919	0	1	0	0
PemI-Sa4/PemK-Sa4	FosY	5	280	0	75919	0	1	0	0
PemI-Sa4/PemK-Sa4	KPC-9	5	1	0	75919	0	1	0	0
PemI-Sa4/PemK-Sa4	LEN-6	5	1	0	75919	0	1	0	0
PemI-Sa4/PemK-Sa4	MecI_rep	5	265	0	75919	0	1	0	0
PemI-Sa4/PemK-Sa4	OKP-B-12	5	1	0	75919	0	1	0	0
PemI-Sa4/PemK-Sa4	OXA-36	5	1	0	75919	0	1	0	0
PemI-Sa4/PemK-Sa4	OXA-653	5	1	0	75919	0	1	0	0
PemI-Sa4/PemK-Sa4	OXA-919	5	6	0	75919	0	1	0	0
PemI-Sa4/PemK-Sa4	OXA-924	5	1	0	75919	0	1	0	0
PemI-Sa4/PemK-Sa4	OmpA	5	1	0	75919	0	1	0	0
PemI-Sa4/PemK-Sa4	PC1_blaZ	5	60821	5	75919	0	1	0	0
PemI-Sa4/PemK-Sa4	QnrB69	5	1	0	75919	0	1	0	0
PemI-Sa4/PemK-Sa4	QnrD1	5	1	0	75919	0	1	0	0
PemI-Sa4/PemK-Sa4	SAT-4	5	9803	3	75919	0	1	0	0
PemI-Sa4/PemK-Sa4	Saur_FosB	5	44015	4	75919	0	1	0	0
PemI-Sa4/PemK-Sa4	Saur_LmrS	5	70018	5	75919	0	1	0	0
PemI-Sa4/PemK-Sa4	Saur_mupA_MUP	5	2436	0	75919	0	1	0	0
PemI-Sa4/PemK-Sa4	Saur_norA	5	75596	5	75919	0	1	0	0
PemI-Sa4/PemK-Sa4	Scoh_vga(E)	5	8	0	75919	0	1	0	0
PemI-Sa4/PemK-Sa4	Sint_ACT_CHL	5	92	0	75919	0	1	0	0
PemI-Sa4/PemK-Sa4	Spyo_ErmA_MLSb	5	1	0	75919	0	1	0	0
PemI-Sa4/PemK-Sa4	Ssui_ACT_CHL	5	111	0	75919	0	1	0	0
PemI-Sa4/PemK-Sa4	TEM-192	5	34	0	75919	0	1	0	0
PemI-Sa4/PemK-Sa4	TEM-229	5	4	0	75919	0	1	0	0
PemI-Sa4/PemK-Sa4	TEM-237	5	1	0	75919	0	1	0	0
PemI-Sa4/PemK-Sa4	TEM-243	5	1	0	75919	0	1	0	0
PemI-Sa4/PemK-Sa4	TEM-7	5	4	0	75919	0	1	0	0
PemI-Sa4/PemK-Sa4	TriC	5	1	0	75919	0	1	0	0
PemI-Sa4/PemK-Sa4	aad(6)	5	2957	1	75919	0	1	0	0
PemI-Sa4/PemK-Sa4	aadA	5	3	0	75919	0	1	0	0
PemI-Sa4/PemK-Sa4	aadA27	5	1	0	75919	0	1	0	0
PemI-Sa4/PemK-Sa4	abeS	5	1	0	75919	0	1	0	0
PemI-Sa4/PemK-Sa4	apmA	5	120	0	75919	0	1	0	0
PemI-Sa4/PemK-Sa4	arlR	5	29962	3	75919	0	1	0	0
PemI-Sa4/PemK-Sa4	arlS	5	51646	2	75919	0	1	0	0
PemI-Sa4/PemK-Sa4	bcrA	5	8940	0	75919	0	1	0	0
PemI-Sa4/PemK-Sa4	catA8	5	59	0	75919	0	1	0	0
PemI-Sa4/PemK-Sa4	ceoB	5	1	0	75919	0	1	0	0
PemI-Sa4/PemK-Sa4	cfrA	5	85	0	75919	0	1	0	0
PemI-Sa4/PemK-Sa4	clbC	5	1	0	75919	0	1	0	0
PemI-Sa4/PemK-Sa4	clcD	5	2	0	75919	0	1	0	0
PemI-Sa4/PemK-Sa4	cmlA5	5	1	0	75919	0	1	0	0
PemI-Sa4/PemK-Sa4	cmlA6	5	1	0	75919	0	1	0	0
PemI-Sa4/PemK-Sa4	dfrA14	5	2	0	75919	0	1	0	0
PemI-Sa4/PemK-Sa4	dfrA16	5	2	0	75919	0	1	0	0
PemI-Sa4/PemK-Sa4	dfrA8	5	1	0	75919	0	1	0	0
PemI-Sa4/PemK-Sa4	dfrC	5	75843	5	75919	0	1	0	0
PemI-Sa4/PemK-Sa4	dfrD	5	3	0	75919	0	1	0	0
PemI-Sa4/PemK-Sa4	dfrF	5	25	0	75919	0	1	0	0
PemI-Sa4/PemK-Sa4	dfrG	5	7254	0	75919	0	1	0	0
PemI-Sa4/PemK-Sa4	dfrK	5	1171	0	75919	0	1	0	0
PemI-Sa4/PemK-Sa4	emeA	5	1	0	75919	0	1	0	0
PemI-Sa4/PemK-Sa4	fexA	5	1598	0	75919	0	1	0	0
PemI-Sa4/PemK-Sa4	fexB	5	23	0	75919	0	1	0	0
PemI-Sa4/PemK-Sa4	fusB	5	624	0	75919	0	1	0	0
PemI-Sa4/PemK-Sa4	fusC	5	2425	0	75919	0	1	0	0
PemI-Sa4/PemK-Sa4	kdpD	5	74851	4	75919	0	1	0	0
PemI-Sa4/PemK-Sa4	lnuA	5	1577	0	75919	0	1	0	0
PemI-Sa4/PemK-Sa4	lnuB	5	1284	0	75919	0	1	0	0
PemI-Sa4/PemK-Sa4	lnuG	5	176	0	75919	0	1	0	0
PemI-Sa4/PemK-Sa4	lsaA	5	2	0	75919	0	1	0	0
PemI-Sa4/PemK-Sa4	lsaB	5	11	0	75919	0	1	0	0
PemI-Sa4/PemK-Sa4	lsaC	5	1	0	75919	0	1	0	0
PemI-Sa4/PemK-Sa4	lsaE	5	1289	0	75919	0	1	0	0
PemI-Sa4/PemK-Sa4	mecA	5	47950	5	75919	0	1	0	0
PemI-Sa4/PemK-Sa4	mecC	5	271	0	75919	0	1	0	0
PemI-Sa4/PemK-Sa4	mecC-type_BlaZ	5	274	0	75919	0	1	0	0
PemI-Sa4/PemK-Sa4	mecI	5	7954	3	75919	0	1	0	0
PemI-Sa4/PemK-Sa4	mecR1	5	10869	3	75919	0	1	0	0
PemI-Sa4/PemK-Sa4	mef(D)	5	4	0	75919	0	1	0	0
PemI-Sa4/PemK-Sa4	mefH	5	2	0	75919	0	1	0	0
PemI-Sa4/PemK-Sa4	mepA	5	75240	5	75919	0	1	0	0
PemI-Sa4/PemK-Sa4	mepR	5	75760	5	75919	0	1	0	0
PemI-Sa4/PemK-Sa4	mgrA	5	75794	5	75919	0	1	0	0
PemI-Sa4/PemK-Sa4	mphC	5	10613	2	75919	0	1	0	0
PemI-Sa4/PemK-Sa4	msrA	5	10820	2	75919	0	1	0	0
PemI-Sa4/PemK-Sa4	msrC	5	1	0	75919	0	1	0	0
PemI-Sa4/PemK-Sa4	msrF	5	4	0	75919	0	1	0	0
PemI-Sa4/PemK-Sa4	norA	5	18	0	75919	0	1	0	0
PemI-Sa4/PemK-Sa4	norC	5	75881	5	75919	0	1	0	0
PemI-Sa4/PemK-Sa4	optrA	5	13	0	75919	0	1	0	0
PemI-Sa4/PemK-Sa4	poxtA	5	3	0	75919	0	1	0	0
PemI-Sa4/PemK-Sa4	pp_cat	5	3	0	75919	0	1	0	0
PemI-Sa4/PemK-Sa4	qacA	5	3745	0	75919	0	1	0	0
PemI-Sa4/PemK-Sa4	qacB	5	399	3	75919	0	1	0	0
PemI-Sa4/PemK-Sa4	qacE	5	1	0	75919	0	1	0	0
PemI-Sa4/PemK-Sa4	qacEdelta1	5	5	0	75919	0	1	0	0
PemI-Sa4/PemK-Sa4	qacG	5	852	0	75919	0	1	0	0
PemI-Sa4/PemK-Sa4	qacH	5	3521	0	75919	0	1	0	0
PemI-Sa4/PemK-Sa4	qacL	5	1	0	75919	0	1	0	0
PemI-Sa4/PemK-Sa4	rphB	5	3	0	75919	0	1	0	0
PemI-Sa4/PemK-Sa4	rsmA	5	1	0	75919	0	1	0	0
PemI-Sa4/PemK-Sa4	salA	5	1	0	75919	0	1	0	0
PemI-Sa4/PemK-Sa4	sdrM	5	74054	5	75919	0	1	0	0
PemI-Sa4/PemK-Sa4	sepA	5	75595	5	75919	0	1	0	0
PemI-Sa4/PemK-Sa4	spd	5	95	0	75919	0	1	0	0
PemI-Sa4/PemK-Sa4	sul1	5	3	0	75919	0	1	0	0
PemI-Sa4/PemK-Sa4	sul2	5	2	0	75919	0	1	0	0
PemI-Sa4/PemK-Sa4	tet(38)	5	75661	5	75919	0	1	0	0
PemI-Sa4/PemK-Sa4	tet(K)	5	9689	3	75919	0	1	0	0
PemI-Sa4/PemK-Sa4	tet(L)	5	1609	0	75919	0	1	0	0
PemI-Sa4/PemK-Sa4	tet(M)	5	8912	0	75919	0	1	0	0
PemI-Sa4/PemK-Sa4	tet(O)	5	10	0	75919	0	1	0	0
PemI-Sa4/PemK-Sa4	tet(O/M/O)	5	2	0	75919	0	1	0	0
PemI-Sa4/PemK-Sa4	tet(S)	5	25	0	75919	0	1	0	0
PemI-Sa4/PemK-Sa4	tet(T)	5	97	0	75919	0	1	0	0
PemI-Sa4/PemK-Sa4	tet(U)	5	37	0	75919	0	1	0	0
PemI-Sa4/PemK-Sa4	tet(W)	5	1	0	75919	0	1	0	0
PemI-Sa4/PemK-Sa4	vanA	5	26	0	75919	0	1	0	0
PemI-Sa4/PemK-Sa4	vanH_in_vanA_cl	5	17	2	75919	0	1	0	0
PemI-Sa4/PemK-Sa4	vanR_in_vanA_cl	5	17	2	75919	0	1	0	0
PemI-Sa4/PemK-Sa4	vanR_in_vanM_cl	5	1	0	75919	0	1	0	0
PemI-Sa4/PemK-Sa4	vanS_in_vanA_cl	5	25	0	75919	0	1	0	0
PemI-Sa4/PemK-Sa4	vanX_in_vanA_cl	5	41	2	75919	0	1	0	0
PemI-Sa4/PemK-Sa4	vanY_in_vanA_cl	5	40	2	75919	0	1	0	0
PemI-Sa4/PemK-Sa4	vanY_in_vanM_cl	5	1	0	75919	0	1	0	0
PemI-Sa4/PemK-Sa4	vanZ_in_vanA_cl	5	40	2	75919	0	1	0	0
PemI-Sa4/PemK-Sa4	vatB	5	3	0	75919	0	1	0	0
PemI-Sa4/PemK-Sa4	vgaA	5	638	0	75919	0	1	0	0
PemI-Sa4/PemK-Sa4	vgaALC	5	53	0	75919	0	1	0	0
PemI-Sa4/PemK-Sa4	vgaB	5	3	0	75919	0	1	0	0
PemI-Sa4/PemK-Sa4	vgaC	5	7	0	75919	0	1	0	0
PemI-Sa4/PemK-Sa4	vgaE	5	326	0	75919	0	1	0	0
PemI-Sa5/PemK-Sa5	AAC(3)-IId	5	2	0	75919	0	1	0	0
PemI-Sa5/PemK-Sa5	AAC(6')-Im	5	495	0	75919	0	1	0	0
PemI-Sa5/PemK-Sa5	AAC6_Ie_APH2_Ia	5	11471	3	75919	0	1	0	0
PemI-Sa5/PemK-Sa5	ANT(4')-Ib	5	12118	3	75919	0	1	0	0
PemI-Sa5/PemK-Sa5	ANT(6)-Ia	5	886	0	75919	0	1	0	0
PemI-Sa5/PemK-Sa5	ANT(9)-Ia	5	16141	3	75919	0	1	0	0
PemI-Sa5/PemK-Sa5	APH(2'')-IIIa	5	6	0	75919	0	1	0	0
PemI-Sa5/PemK-Sa5	APH(2'')-If	5	234	0	75919	0	1	0	0
PemI-Sa5/PemK-Sa5	APH(3'')-Ib	5	2	0	75919	0	1	0	0
PemI-Sa5/PemK-Sa5	APH(3')-IIIa	5	14428	4	75919	0	1	0	0
PemI-Sa5/PemK-Sa5	APH(3')-IIa	5	18	0	75919	0	1	0	0
PemI-Sa5/PemK-Sa5	APH(3')-Ia	5	15	0	75919	0	1	0	0
PemI-Sa5/PemK-Sa5	APH(6)-Id	5	2	0	75919	0	1	0	0
PemI-Sa5/PemK-Sa5	AcrE	5	1	0	75919	0	1	0	0
PemI-Sa5/PemK-Sa5	AcrF	5	1	0	75919	0	1	0	0
PemI-Sa5/PemK-Sa5	Afab_ACT_CHL	5	4	0	75919	0	1	0	0
PemI-Sa5/PemK-Sa5	Bsui_mprF	5	2	0	75919	0	1	0	0
PemI-Sa5/PemK-Sa5	CRP	5	1	0	75919	0	1	0	0
PemI-Sa5/PemK-Sa5	Ecol_catII	5	1	0	75919	0	1	0	0
PemI-Sa5/PemK-Sa5	Efac_ACT_CHL	5	467	0	75919	0	1	0	0
PemI-Sa5/PemK-Sa5	Efae_ACT_CHL	5	682	0	75919	0	1	0	0
PemI-Sa5/PemK-Sa5	Erm(33)	5	4	0	75919	0	1	0	0
PemI-Sa5/PemK-Sa5	Erm(47)	5	1	0	75919	0	1	0	0
PemI-Sa5/PemK-Sa5	ErmA	5	15122	3	75919	0	1	0	0
PemI-Sa5/PemK-Sa5	ErmB	5	2002	3	75919	0	1	0	0
PemI-Sa5/PemK-Sa5	ErmC	5	11653	0	75919	0	1	0	0
PemI-Sa5/PemK-Sa5	ErmT	5	1125	0	75919	0	1	0	0
PemI-Sa5/PemK-Sa5	ErmX	5	3	0	75919	0	1	0	0
PemI-Sa5/PemK-Sa5	FosB1	5	19	0	75919	0	1	0	0
PemI-Sa5/PemK-Sa5	FosB4	5	87	0	75919	0	1	0	0
PemI-Sa5/PemK-Sa5	FosB5	5	4	0	75919	0	1	0	0
PemI-Sa5/PemK-Sa5	FosB6	5	49	0	75919	0	1	0	0
PemI-Sa5/PemK-Sa5	FosBx1	5	1	0	75919	0	1	0	0
PemI-Sa5/PemK-Sa5	FosD	5	238	0	75919	0	1	0	0
PemI-Sa5/PemK-Sa5	FosM3	5	4	0	75919	0	1	0	0
PemI-Sa5/PemK-Sa5	FosY	5	280	0	75919	0	1	0	0
PemI-Sa5/PemK-Sa5	KPC-9	5	1	0	75919	0	1	0	0
PemI-Sa5/PemK-Sa5	LEN-6	5	1	0	75919	0	1	0	0
PemI-Sa5/PemK-Sa5	MecI_rep	5	265	0	75919	0	1	0	0
PemI-Sa5/PemK-Sa5	OKP-B-12	5	1	0	75919	0	1	0	0
PemI-Sa5/PemK-Sa5	OXA-36	5	1	0	75919	0	1	0	0
PemI-Sa5/PemK-Sa5	OXA-653	5	1	0	75919	0	1	0	0
PemI-Sa5/PemK-Sa5	OXA-919	5	6	0	75919	0	1	0	0
PemI-Sa5/PemK-Sa5	OXA-924	5	1	0	75919	0	1	0	0
PemI-Sa5/PemK-Sa5	OmpA	5	1	0	75919	0	1	0	0
PemI-Sa5/PemK-Sa5	PC1_blaZ	5	60821	4	75919	0	1	0	0
PemI-Sa5/PemK-Sa5	QnrB69	5	1	0	75919	0	1	0	0
PemI-Sa5/PemK-Sa5	QnrD1	5	1	0	75919	0	1	0	0
PemI-Sa5/PemK-Sa5	SAT-4	5	9803	3	75919	0	1	0	0
PemI-Sa5/PemK-Sa5	Saur_FosB	5	44015	4	75919	0	1	0	0
PemI-Sa5/PemK-Sa5	Saur_LmrS	5	70018	5	75919	0	1	0	0
PemI-Sa5/PemK-Sa5	Saur_mupA_MUP	5	2436	0	75919	0	1	0	0
PemI-Sa5/PemK-Sa5	Saur_norA	5	75596	5	75919	0	1	0	0
PemI-Sa5/PemK-Sa5	Scoh_vga(E)	5	8	0	75919	0	1	0	0
PemI-Sa5/PemK-Sa5	Sint_ACT_CHL	5	92	0	75919	0	1	0	0
PemI-Sa5/PemK-Sa5	Spyo_ErmA_MLSb	5	1	0	75919	0	1	0	0
PemI-Sa5/PemK-Sa5	Ssui_ACT_CHL	5	111	0	75919	0	1	0	0
PemI-Sa5/PemK-Sa5	TEM-192	5	34	0	75919	0	1	0	0
PemI-Sa5/PemK-Sa5	TEM-229	5	4	0	75919	0	1	0	0
PemI-Sa5/PemK-Sa5	TEM-237	5	1	0	75919	0	1	0	0
PemI-Sa5/PemK-Sa5	TEM-243	5	1	0	75919	0	1	0	0
PemI-Sa5/PemK-Sa5	TEM-7	5	4	0	75919	0	1	0	0
PemI-Sa5/PemK-Sa5	TriC	5	1	0	75919	0	1	0	0
PemI-Sa5/PemK-Sa5	aad(6)	5	2957	1	75919	0	1	0	0
PemI-Sa5/PemK-Sa5	aadA	5	3	0	75919	0	1	0	0
PemI-Sa5/PemK-Sa5	aadA27	5	1	0	75919	0	1	0	0
PemI-Sa5/PemK-Sa5	abeS	5	1	0	75919	0	1	0	0
PemI-Sa5/PemK-Sa5	apmA	5	120	0	75919	0	1	0	0
PemI-Sa5/PemK-Sa5	arlR	5	29962	4	75919	0	1	0	0
PemI-Sa5/PemK-Sa5	arlS	5	51646	1	75919	0	1	0	0
PemI-Sa5/PemK-Sa5	bcrA	5	8940	0	75919	0	1	0	0
PemI-Sa5/PemK-Sa5	catA8	5	59	0	75919	0	1	0	0
PemI-Sa5/PemK-Sa5	ceoB	5	1	0	75919	0	1	0	0
PemI-Sa5/PemK-Sa5	cfrA	5	85	0	75919	0	1	0	0
PemI-Sa5/PemK-Sa5	clbC	5	1	0	75919	0	1	0	0
PemI-Sa5/PemK-Sa5	clcD	5	2	0	75919	0	1	0	0
PemI-Sa5/PemK-Sa5	cmlA5	5	1	0	75919	0	1	0	0
PemI-Sa5/PemK-Sa5	cmlA6	5	1	0	75919	0	1	0	0
PemI-Sa5/PemK-Sa5	dfrA14	5	2	0	75919	0	1	0	0
PemI-Sa5/PemK-Sa5	dfrA16	5	2	0	75919	0	1	0	0
PemI-Sa5/PemK-Sa5	dfrA8	5	1	0	75919	0	1	0	0
PemI-Sa5/PemK-Sa5	dfrC	5	75843	5	75919	0	1	0	0
PemI-Sa5/PemK-Sa5	dfrD	5	3	0	75919	0	1	0	0
PemI-Sa5/PemK-Sa5	dfrF	5	25	0	75919	0	1	0	0
PemI-Sa5/PemK-Sa5	dfrG	5	7254	0	75919	0	1	0	0
PemI-Sa5/PemK-Sa5	dfrK	5	1171	0	75919	0	1	0	0
PemI-Sa5/PemK-Sa5	emeA	5	1	0	75919	0	1	0	0
PemI-Sa5/PemK-Sa5	fexA	5	1598	0	75919	0	1	0	0
PemI-Sa5/PemK-Sa5	fexB	5	23	0	75919	0	1	0	0
PemI-Sa5/PemK-Sa5	fusB	5	624	0	75919	0	1	0	0
PemI-Sa5/PemK-Sa5	fusC	5	2425	1	75919	0	1	0	0
PemI-Sa5/PemK-Sa5	kdpD	5	74851	5	75919	0	1	0	0
PemI-Sa5/PemK-Sa5	lnuA	5	1577	0	75919	0	1	0	0
PemI-Sa5/PemK-Sa5	lnuB	5	1284	0	75919	0	1	0	0
PemI-Sa5/PemK-Sa5	lnuG	5	176	0	75919	0	1	0	0
PemI-Sa5/PemK-Sa5	lsaA	5	2	0	75919	0	1	0	0
PemI-Sa5/PemK-Sa5	lsaB	5	11	0	75919	0	1	0	0
PemI-Sa5/PemK-Sa5	lsaC	5	1	0	75919	0	1	0	0
PemI-Sa5/PemK-Sa5	lsaE	5	1289	0	75919	0	1	0	0
PemI-Sa5/PemK-Sa5	mecA	5	47950	4	75919	0	1	0	0
PemI-Sa5/PemK-Sa5	mecC	5	271	0	75919	0	1	0	0
PemI-Sa5/PemK-Sa5	mecC-type_BlaZ	5	274	0	75919	0	1	0	0
PemI-Sa5/PemK-Sa5	mecI	5	7954	3	75919	0	1	0	0
PemI-Sa5/PemK-Sa5	mecR1	5	10869	3	75919	0	1	0	0
PemI-Sa5/PemK-Sa5	mef(D)	5	4	0	75919	0	1	0	0
PemI-Sa5/PemK-Sa5	mefH	5	2	0	75919	0	1	0	0
PemI-Sa5/PemK-Sa5	mepA	5	75240	5	75919	0	1	0	0
PemI-Sa5/PemK-Sa5	mepR	5	75760	5	75919	0	1	0	0
PemI-Sa5/PemK-Sa5	mgrA	5	75794	5	75919	0	1	0	0
PemI-Sa5/PemK-Sa5	mphC	5	10613	2	75919	0	1	0	0
PemI-Sa5/PemK-Sa5	msrA	5	10820	2	75919	0	1	0	0
PemI-Sa5/PemK-Sa5	msrC	5	1	0	75919	0	1	0	0
PemI-Sa5/PemK-Sa5	msrF	5	4	0	75919	0	1	0	0
PemI-Sa5/PemK-Sa5	norA	5	18	0	75919	0	1	0	0
PemI-Sa5/PemK-Sa5	norC	5	75881	5	75919	0	1	0	0
PemI-Sa5/PemK-Sa5	optrA	5	13	0	75919	0	1	0	0
PemI-Sa5/PemK-Sa5	poxtA	5	3	0	75919	0	1	0	0
PemI-Sa5/PemK-Sa5	pp_cat	5	3	0	75919	0	1	0	0
PemI-Sa5/PemK-Sa5	qacA	5	3745	0	75919	0	1	0	0
PemI-Sa5/PemK-Sa5	qacB	5	399	3	75919	0	1	0	0
PemI-Sa5/PemK-Sa5	qacE	5	1	0	75919	0	1	0	0
PemI-Sa5/PemK-Sa5	qacEdelta1	5	5	0	75919	0	1	0	0
PemI-Sa5/PemK-Sa5	qacG	5	852	0	75919	0	1	0	0
PemI-Sa5/PemK-Sa5	qacH	5	3521	0	75919	0	1	0	0
PemI-Sa5/PemK-Sa5	qacL	5	1	0	75919	0	1	0	0
PemI-Sa5/PemK-Sa5	rphB	5	3	0	75919	0	1	0	0
PemI-Sa5/PemK-Sa5	rsmA	5	1	0	75919	0	1	0	0
PemI-Sa5/PemK-Sa5	salA	5	1	0	75919	0	1	0	0
PemI-Sa5/PemK-Sa5	sdrM	5	74054	5	75919	0	1	0	0
PemI-Sa5/PemK-Sa5	sepA	5	75595	5	75919	0	1	0	0
PemI-Sa5/PemK-Sa5	spd	5	95	0	75919	0	1	0	0
PemI-Sa5/PemK-Sa5	sul1	5	3	0	75919	0	1	0	0
PemI-Sa5/PemK-Sa5	sul2	5	2	0	75919	0	1	0	0
PemI-Sa5/PemK-Sa5	tet(38)	5	75661	5	75919	0	1	0	0
PemI-Sa5/PemK-Sa5	tet(K)	5	9689	2	75919	0	1	0	0
PemI-Sa5/PemK-Sa5	tet(L)	5	1609	0	75919	0	1	0	0
PemI-Sa5/PemK-Sa5	tet(M)	5	8912	1	75919	0	1	0	0
PemI-Sa5/PemK-Sa5	tet(O)	5	10	0	75919	0	1	0	0
PemI-Sa5/PemK-Sa5	tet(O/M/O)	5	2	0	75919	0	1	0	0
PemI-Sa5/PemK-Sa5	tet(S)	5	25	0	75919	0	1	0	0
PemI-Sa5/PemK-Sa5	tet(T)	5	97	0	75919	0	1	0	0
PemI-Sa5/PemK-Sa5	tet(U)	5	37	0	75919	0	1	0	0
PemI-Sa5/PemK-Sa5	tet(W)	5	1	0	75919	0	1	0	0
PemI-Sa5/PemK-Sa5	vanA	5	26	0	75919	0	1	0	0
PemI-Sa5/PemK-Sa5	vanH_in_vanA_cl	5	17	2	75919	0	1	0	0
PemI-Sa5/PemK-Sa5	vanR_in_vanA_cl	5	17	2	75919	0	1	0	0
PemI-Sa5/PemK-Sa5	vanR_in_vanM_cl	5	1	0	75919	0	1	0	0
PemI-Sa5/PemK-Sa5	vanS_in_vanA_cl	5	25	0	75919	0	1	0	0
PemI-Sa5/PemK-Sa5	vanX_in_vanA_cl	5	41	2	75919	0	1	0	0
PemI-Sa5/PemK-Sa5	vanY_in_vanA_cl	5	40	2	75919	0	1	0	0
PemI-Sa5/PemK-Sa5	vanY_in_vanM_cl	5	1	0	75919	0	1	0	0
PemI-Sa5/PemK-Sa5	vanZ_in_vanA_cl	5	40	2	75919	0	1	0	0
PemI-Sa5/PemK-Sa5	vatB	5	3	0	75919	0	1	0	0
PemI-Sa5/PemK-Sa5	vgaA	5	638	0	75919	0	1	0	0
PemI-Sa5/PemK-Sa5	vgaALC	5	53	0	75919	0	1	0	0
PemI-Sa5/PemK-Sa5	vgaB	5	3	0	75919	0	1	0	0
PemI-Sa5/PemK-Sa5	vgaC	5	7	0	75919	0	1	0	0
PemI-Sa5/PemK-Sa5	vgaE	5	326	0	75919	0	1	0	0
PemI-Sa6/PemK-Sa6	AAC(3)-IId	4	2	0	75919	0	1	0	0
PemI-Sa6/PemK-Sa6	AAC(6')-Im	4	495	0	75919	0	1	0	0
PemI-Sa6/PemK-Sa6	AAC6_Ie_APH2_Ia	4	11471	0	75919	0	1	0	0
PemI-Sa6/PemK-Sa6	ANT(4')-Ib	4	12118	3	75919	0	1	0	0
PemI-Sa6/PemK-Sa6	ANT(6)-Ia	4	886	0	75919	0	1	0	0
PemI-Sa6/PemK-Sa6	ANT(9)-Ia	4	16141	4	75919	0	1	0	0
PemI-Sa6/PemK-Sa6	APH(2'')-IIIa	4	6	0	75919	0	1	0	0
PemI-Sa6/PemK-Sa6	APH(2'')-If	4	234	0	75919	0	1	0	0
PemI-Sa6/PemK-Sa6	APH(3'')-Ib	4	2	0	75919	0	1	0	0
PemI-Sa6/PemK-Sa6	APH(3')-IIIa	4	14428	0	75919	0	1	0	0
PemI-Sa6/PemK-Sa6	APH(3')-IIa	4	18	0	75919	0	1	0	0
PemI-Sa6/PemK-Sa6	APH(3')-Ia	4	15	0	75919	0	1	0	0
PemI-Sa6/PemK-Sa6	APH(6)-Id	4	2	0	75919	0	1	0	0
PemI-Sa6/PemK-Sa6	AcrE	4	1	0	75919	0	1	0	0
PemI-Sa6/PemK-Sa6	AcrF	4	1	0	75919	0	1	0	0
PemI-Sa6/PemK-Sa6	Afab_ACT_CHL	4	4	0	75919	0	1	0	0
PemI-Sa6/PemK-Sa6	Bsui_mprF	4	2	0	75919	0	1	0	0
PemI-Sa6/PemK-Sa6	CRP	4	1	0	75919	0	1	0	0
PemI-Sa6/PemK-Sa6	Ecol_catII	4	1	0	75919	0	1	0	0
PemI-Sa6/PemK-Sa6	Efac_ACT_CHL	4	467	0	75919	0	1	0	0
PemI-Sa6/PemK-Sa6	Efae_ACT_CHL	4	682	0	75919	0	1	0	0
PemI-Sa6/PemK-Sa6	Erm(33)	4	4	0	75919	0	1	0	0
PemI-Sa6/PemK-Sa6	Erm(47)	4	1	0	75919	0	1	0	0
PemI-Sa6/PemK-Sa6	ErmA	4	15122	4	75919	0	1	0	0
PemI-Sa6/PemK-Sa6	ErmB	4	2002	0	75919	0	1	0	0
PemI-Sa6/PemK-Sa6	ErmC	4	11653	0	75919	0	1	0	0
PemI-Sa6/PemK-Sa6	ErmT	4	1125	0	75919	0	1	0	0
PemI-Sa6/PemK-Sa6	ErmX	4	3	0	75919	0	1	0	0
PemI-Sa6/PemK-Sa6	FosB1	4	19	0	75919	0	1	0	0
PemI-Sa6/PemK-Sa6	FosB4	4	87	0	75919	0	1	0	0
PemI-Sa6/PemK-Sa6	FosB5	4	4	0	75919	0	1	0	0
PemI-Sa6/PemK-Sa6	FosB6	4	49	0	75919	0	1	0	0
PemI-Sa6/PemK-Sa6	FosBx1	4	1	0	75919	0	1	0	0
PemI-Sa6/PemK-Sa6	FosD	4	238	0	75919	0	1	0	0
PemI-Sa6/PemK-Sa6	FosM3	4	4	0	75919	0	1	0	0
PemI-Sa6/PemK-Sa6	FosY	4	280	0	75919	0	1	0	0
PemI-Sa6/PemK-Sa6	KPC-9	4	1	0	75919	0	1	0	0
PemI-Sa6/PemK-Sa6	LEN-6	4	1	0	75919	0	1	0	0
PemI-Sa6/PemK-Sa6	MecI_rep	4	265	0	75919	0	1	0	0
PemI-Sa6/PemK-Sa6	OKP-B-12	4	1	0	75919	0	1	0	0
PemI-Sa6/PemK-Sa6	OXA-36	4	1	0	75919	0	1	0	0
PemI-Sa6/PemK-Sa6	OXA-653	4	1	0	75919	0	1	0	0
PemI-Sa6/PemK-Sa6	OXA-919	4	6	0	75919	0	1	0	0
PemI-Sa6/PemK-Sa6	OXA-924	4	1	0	75919	0	1	0	0
PemI-Sa6/PemK-Sa6	OmpA	4	1	0	75919	0	1	0	0
PemI-Sa6/PemK-Sa6	PC1_blaZ	4	60821	3	75919	0	1	0	0
PemI-Sa6/PemK-Sa6	QnrB69	4	1	0	75919	0	1	0	0
PemI-Sa6/PemK-Sa6	QnrD1	4	1	0	75919	0	1	0	0
PemI-Sa6/PemK-Sa6	SAT-4	4	9803	0	75919	0	1	0	0
PemI-Sa6/PemK-Sa6	Saur_FosB	4	44015	4	75919	0	1	0	0
PemI-Sa6/PemK-Sa6	Saur_LmrS	4	70018	4	75919	0	1	0	0
PemI-Sa6/PemK-Sa6	Saur_mupA_MUP	4	2436	0	75919	0	1	0	0
PemI-Sa6/PemK-Sa6	Saur_norA	4	75596	4	75919	0	1	0	0
PemI-Sa6/PemK-Sa6	Scoh_vga(E)	4	8	0	75919	0	1	0	0
PemI-Sa6/PemK-Sa6	Sint_ACT_CHL	4	92	0	75919	0	1	0	0
PemI-Sa6/PemK-Sa6	Spyo_ErmA_MLSb	4	1	0	75919	0	1	0	0
PemI-Sa6/PemK-Sa6	Ssui_ACT_CHL	4	111	0	75919	0	1	0	0
PemI-Sa6/PemK-Sa6	TEM-192	4	34	0	75919	0	1	0	0
PemI-Sa6/PemK-Sa6	TEM-229	4	4	0	75919	0	1	0	0
PemI-Sa6/PemK-Sa6	TEM-237	4	1	0	75919	0	1	0	0
PemI-Sa6/PemK-Sa6	TEM-243	4	1	0	75919	0	1	0	0
PemI-Sa6/PemK-Sa6	TEM-7	4	4	0	75919	0	1	0	0
PemI-Sa6/PemK-Sa6	TriC	4	1	0	75919	0	1	0	0
PemI-Sa6/PemK-Sa6	aad(6)	4	2957	0	75919	0	1	0	0
PemI-Sa6/PemK-Sa6	aadA	4	3	0	75919	0	1	0	0
PemI-Sa6/PemK-Sa6	aadA27	4	1	0	75919	0	1	0	0
PemI-Sa6/PemK-Sa6	abeS	4	1	0	75919	0	1	0	0
PemI-Sa6/PemK-Sa6	apmA	4	120	0	75919	0	1	0	0
PemI-Sa6/PemK-Sa6	arlR	4	29962	3	75919	0	1	0	0
PemI-Sa6/PemK-Sa6	arlS	4	51646	1	75919	0	1	0	0
PemI-Sa6/PemK-Sa6	bcrA	4	8940	0	75919	0	1	0	0
PemI-Sa6/PemK-Sa6	catA8	4	59	0	75919	0	1	0	0
PemI-Sa6/PemK-Sa6	ceoB	4	1	0	75919	0	1	0	0
PemI-Sa6/PemK-Sa6	cfrA	4	85	0	75919	0	1	0	0
PemI-Sa6/PemK-Sa6	clbC	4	1	0	75919	0	1	0	0
PemI-Sa6/PemK-Sa6	clcD	4	2	0	75919	0	1	0	0
PemI-Sa6/PemK-Sa6	cmlA5	4	1	0	75919	0	1	0	0
PemI-Sa6/PemK-Sa6	cmlA6	4	1	0	75919	0	1	0	0
PemI-Sa6/PemK-Sa6	dfrA14	4	2	0	75919	0	1	0	0
PemI-Sa6/PemK-Sa6	dfrA16	4	2	0	75919	0	1	0	0
PemI-Sa6/PemK-Sa6	dfrA8	4	1	0	75919	0	1	0	0
PemI-Sa6/PemK-Sa6	dfrC	4	75843	4	75919	0	1	0	0
PemI-Sa6/PemK-Sa6	dfrD	4	3	0	75919	0	1	0	0
PemI-Sa6/PemK-Sa6	dfrF	4	25	0	75919	0	1	0	0
PemI-Sa6/PemK-Sa6	dfrG	4	7254	0	75919	0	1	0	0
PemI-Sa6/PemK-Sa6	dfrK	4	1171	0	75919	0	1	0	0
PemI-Sa6/PemK-Sa6	emeA	4	1	0	75919	0	1	0	0
PemI-Sa6/PemK-Sa6	fexA	4	1598	0	75919	0	1	0	0
PemI-Sa6/PemK-Sa6	fexB	4	23	0	75919	0	1	0	0
PemI-Sa6/PemK-Sa6	fusB	4	624	0	75919	0	1	0	0
PemI-Sa6/PemK-Sa6	fusC	4	2425	0	75919	0	1	0	0
PemI-Sa6/PemK-Sa6	kdpD	4	74851	4	75919	0	1	0	0
PemI-Sa6/PemK-Sa6	lnuA	4	1577	0	75919	0	1	0	0
PemI-Sa6/PemK-Sa6	lnuB	4	1284	0	75919	0	1	0	0
PemI-Sa6/PemK-Sa6	lnuG	4	176	0	75919	0	1	0	0
PemI-Sa6/PemK-Sa6	lsaA	4	2	0	75919	0	1	0	0
PemI-Sa6/PemK-Sa6	lsaB	4	11	0	75919	0	1	0	0
PemI-Sa6/PemK-Sa6	lsaC	4	1	0	75919	0	1	0	0
PemI-Sa6/PemK-Sa6	lsaE	4	1289	0	75919	0	1	0	0
PemI-Sa6/PemK-Sa6	mecA	4	47950	4	75919	0	1	0	0
PemI-Sa6/PemK-Sa6	mecC	4	271	0	75919	0	1	0	0
PemI-Sa6/PemK-Sa6	mecC-type_BlaZ	4	274	0	75919	0	1	0	0
PemI-Sa6/PemK-Sa6	mecI	4	7954	3	75919	0	1	0	0
PemI-Sa6/PemK-Sa6	mecR1	4	10869	3	75919	0	1	0	0
PemI-Sa6/PemK-Sa6	mef(D)	4	4	0	75919	0	1	0	0
PemI-Sa6/PemK-Sa6	mefH	4	2	0	75919	0	1	0	0
PemI-Sa6/PemK-Sa6	mepA	4	75240	4	75919	0	1	0	0
PemI-Sa6/PemK-Sa6	mepR	4	75760	4	75919	0	1	0	0
PemI-Sa6/PemK-Sa6	mgrA	4	75794	4	75919	0	1	0	0
PemI-Sa6/PemK-Sa6	mphC	4	10613	0	75919	0	1	0	0
PemI-Sa6/PemK-Sa6	msrA	4	10820	0	75919	0	1	0	0
PemI-Sa6/PemK-Sa6	msrC	4	1	0	75919	0	1	0	0
PemI-Sa6/PemK-Sa6	msrF	4	4	0	75919	0	1	0	0
PemI-Sa6/PemK-Sa6	norA	4	18	0	75919	0	1	0	0
PemI-Sa6/PemK-Sa6	norC	4	75881	4	75919	0	1	0	0
PemI-Sa6/PemK-Sa6	optrA	4	13	0	75919	0	1	0	0
PemI-Sa6/PemK-Sa6	poxtA	4	3	0	75919	0	1	0	0
PemI-Sa6/PemK-Sa6	pp_cat	4	3	0	75919	0	1	0	0
PemI-Sa6/PemK-Sa6	qacA	4	3745	0	75919	0	1	0	0
PemI-Sa6/PemK-Sa6	qacB	4	399	0	75919	0	1	0	0
PemI-Sa6/PemK-Sa6	qacE	4	1	0	75919	0	1	0	0
PemI-Sa6/PemK-Sa6	qacEdelta1	4	5	0	75919	0	1	0	0
PemI-Sa6/PemK-Sa6	qacG	4	852	0	75919	0	1	0	0
PemI-Sa6/PemK-Sa6	qacH	4	3521	3	75919	0	1	0	0
PemI-Sa6/PemK-Sa6	qacL	4	1	0	75919	0	1	0	0
PemI-Sa6/PemK-Sa6	rphB	4	3	0	75919	0	1	0	0
PemI-Sa6/PemK-Sa6	rsmA	4	1	0	75919	0	1	0	0
PemI-Sa6/PemK-Sa6	salA	4	1	0	75919	0	1	0	0
PemI-Sa6/PemK-Sa6	sdrM	4	74054	4	75919	0	1	0	0
PemI-Sa6/PemK-Sa6	sepA	4	75595	4	75919	0	1	0	0
PemI-Sa6/PemK-Sa6	spd	4	95	0	75919	0	1	0	0
PemI-Sa6/PemK-Sa6	sul1	4	3	0	75919	0	1	0	0
PemI-Sa6/PemK-Sa6	sul2	4	2	0	75919	0	1	0	0
PemI-Sa6/PemK-Sa6	tet(38)	4	75661	4	75919	0	1	0	0
PemI-Sa6/PemK-Sa6	tet(K)	4	9689	0	75919	0	1	0	0
PemI-Sa6/PemK-Sa6	tet(L)	4	1609	0	75919	0	1	0	0
PemI-Sa6/PemK-Sa6	tet(M)	4	8912	2	75919	0	1	0	0
PemI-Sa6/PemK-Sa6	tet(O)	4	10	0	75919	0	1	0	0
PemI-Sa6/PemK-Sa6	tet(O/M/O)	4	2	0	75919	0	1	0	0
PemI-Sa6/PemK-Sa6	tet(S)	4	25	0	75919	0	1	0	0
PemI-Sa6/PemK-Sa6	tet(T)	4	97	0	75919	0	1	0	0
PemI-Sa6/PemK-Sa6	tet(U)	4	37	0	75919	0	1	0	0
PemI-Sa6/PemK-Sa6	tet(W)	4	1	0	75919	0	1	0	0
PemI-Sa6/PemK-Sa6	vanA	4	26	0	75919	0	1	0	0
PemI-Sa6/PemK-Sa6	vanH_in_vanA_cl	4	17	0	75919	0	1	0	0
PemI-Sa6/PemK-Sa6	vanR_in_vanA_cl	4	17	0	75919	0	1	0	0
PemI-Sa6/PemK-Sa6	vanR_in_vanM_cl	4	1	0	75919	0	1	0	0
PemI-Sa6/PemK-Sa6	vanS_in_vanA_cl	4	25	0	75919	0	1	0	0
PemI-Sa6/PemK-Sa6	vanX_in_vanA_cl	4	41	0	75919	0	1	0	0
PemI-Sa6/PemK-Sa6	vanY_in_vanA_cl	4	40	0	75919	0	1	0	0
PemI-Sa6/PemK-Sa6	vanY_in_vanM_cl	4	1	0	75919	0	1	0	0
PemI-Sa6/PemK-Sa6	vanZ_in_vanA_cl	4	40	0	75919	0	1	0	0
PemI-Sa6/PemK-Sa6	vatB	4	3	0	75919	0	1	0	0
PemI-Sa6/PemK-Sa6	vgaA	4	638	0	75919	0	1	0	0
PemI-Sa6/PemK-Sa6	vgaALC	4	53	0	75919	0	1	0	0
PemI-Sa6/PemK-Sa6	vgaB	4	3	0	75919	0	1	0	0
PemI-Sa6/PemK-Sa6	vgaC	4	7	0	75919	0	1	0	0
PemI-Sa6/PemK-Sa6	vgaE	4	326	0	75919	0	1	0	0
PemI-Sagn/PemK-Sagn	AAC(3)-IId	32	2	0	75919	0	1	0	0
PemI-Sagn/PemK-Sagn	AAC(6')-Im	32	495	0	75919	7.19572e-15	1	0	0
PemI-Sagn/PemK-Sagn	AAC6_Ie_APH2_Ia	32	11471	0	75919	0.0163857	1	0	0
PemI-Sagn/PemK-Sagn	ANT(4')-Ib	32	12118	0	75919	0.0234568	1	0	0
PemI-Sagn/PemK-Sagn	ANT(6)-Ia	32	886	0	75919	2.27988e-12	1	0	0
PemI-Sagn/PemK-Sagn	ANT(9)-Ia	32	16141	0	75919	0.123926	1	0	0
PemI-Sagn/PemK-Sagn	APH(2'')-IIIa	32	6	0	75919	0	1	0	0
PemI-Sagn/PemK-Sagn	APH(2'')-If	32	234	0	75919	3.87453e-18	1	0	0
PemI-Sagn/PemK-Sagn	APH(3'')-Ib	32	2	0	75919	0	1	0	0
PemI-Sagn/PemK-Sagn	APH(3')-IIIa	32	14428	0	75919	0.0676166	1	0	0
PemI-Sagn/PemK-Sagn	APH(3')-IIa	32	18	0	75919	1.60805e-30	1	0	0
PemI-Sagn/PemK-Sagn	APH(3')-Ia	32	15	0	75919	1.10444e-31	1	0	0
PemI-Sagn/PemK-Sagn	APH(6)-Id	32	2	0	75919	0	1	0	0
PemI-Sagn/PemK-Sagn	AcrE	32	1	0	75919	0	1	0	0
PemI-Sagn/PemK-Sagn	AcrF	32	1	0	75919	0	1	0	0
PemI-Sagn/PemK-Sagn	Afab_ACT_CHL	32	4	0	75919	0	1	0	0
PemI-Sagn/PemK-Sagn	Bsui_mprF	32	2	0	75919	0	1	0	0
PemI-Sagn/PemK-Sagn	CRP	32	1	0	75919	0	1	0	0
PemI-Sagn/PemK-Sagn	Ecol_catII	32	1	0	75919	0	1	0	0
PemI-Sagn/PemK-Sagn	Efac_ACT_CHL	32	467	0	75919	4.02728e-15	1	0	0
PemI-Sagn/PemK-Sagn	Efae_ACT_CHL	32	682	0	75919	1.73097e-13	1	0	0
PemI-Sagn/PemK-Sagn	Erm(33)	32	4	0	75919	0	1	0	0
PemI-Sagn/PemK-Sagn	Erm(47)	32	1	0	75919	0	1	0	0
PemI-Sagn/PemK-Sagn	ErmA	32	15122	0	75919	0.0878179	1	0	0
PemI-Sagn/PemK-Sagn	ErmB	32	2002	0	75919	6.04007e-09	1	0	0
PemI-Sagn/PemK-Sagn	ErmC	32	11653	0	75919	0.0181832	1	0	0
PemI-Sagn/PemK-Sagn	ErmT	32	1125	0	75919	2.3561e-11	1	0	0
PemI-Sagn/PemK-Sagn	ErmX	32	3	0	75919	0	1	0	0
PemI-Sagn/PemK-Sagn	FosB1	32	19	0	75919	3.39388e-30	1	0	0
PemI-Sagn/PemK-Sagn	FosB4	32	87	0	75919	1.44372e-22	1	0	0
PemI-Sagn/PemK-Sagn	FosB5	32	4	0	75919	0	1	0	0
PemI-Sagn/PemK-Sagn	FosB6	32	49	0	75919	2.99537e-25	1	0	0
PemI-Sagn/PemK-Sagn	FosBx1	32	1	0	75919	0	1	0	0
PemI-Sagn/PemK-Sagn	FosD	32	238	0	75919	4.60059e-18	1	0	0
PemI-Sagn/PemK-Sagn	FosM3	32	4	0	75919	0	1	0	0
PemI-Sagn/PemK-Sagn	FosY	32	280	0	75919	2.37922e-17	1	0	0
PemI-Sagn/PemK-Sagn	KPC-9	32	1	0	75919	0	1	0	0
PemI-Sagn/PemK-Sagn	LEN-6	32	1	0	75919	0	1	0	0
PemI-Sagn/PemK-Sagn	MecI_rep	32	265	0	75919	1.36455e-17	1	0	0
PemI-Sagn/PemK-Sagn	OKP-B-12	32	1	0	75919	0	1	0	0
PemI-Sagn/PemK-Sagn	OXA-36	32	1	0	75919	0	1	0	0
PemI-Sagn/PemK-Sagn	OXA-653	32	1	0	75919	0	1	0	0
PemI-Sagn/PemK-Sagn	OXA-919	32	6	0	75919	0	1	0	0
PemI-Sagn/PemK-Sagn	OXA-924	32	1	0	75919	0	1	0	0
PemI-Sagn/PemK-Sagn	OmpA	32	1	0	75919	0	1	0	0
PemI-Sagn/PemK-Sagn	PC1_blaZ	32	60821	0	75919	1	-3.48953e-23	0	0
PemI-Sagn/PemK-Sagn	QnrB69	32	1	0	75919	0	1	0	0
PemI-Sagn/PemK-Sagn	QnrD1	32	1	0	75919	0	1	0	0
PemI-Sagn/PemK-Sagn	SAT-4	32	9803	0	75919	0.00552889	1	0	0
PemI-Sagn/PemK-Sagn	Saur_FosB	32	44015	0	75919	0.999388	-8.86978e-13	0	0
PemI-Sagn/PemK-Sagn	Saur_LmrS	32	70018	32	75919	1	1	1.08428	0.116735
PemI-Sagn/PemK-Sagn	Saur_mupA_MUP	32	2436	0	75919	3.83849e-08	1	0	0
PemI-Sagn/PemK-Sagn	Saur_norA	32	75596	32	75919	1	1	1.00427	0.00615109
PemI-Sagn/PemK-Sagn	Scoh_vga(E)	32	8	0	75919	0	1	0	0
PemI-Sagn/PemK-Sagn	Sint_ACT_CHL	32	92	0	75919	2.59864e-22	1	0	0
PemI-Sagn/PemK-Sagn	Spyo_ErmA_MLSb	32	1	0	75919	0	1	0	0
PemI-Sagn/PemK-Sagn	Ssui_ACT_CHL	32	111	0	75919	1.84819e-21	1	0	0
PemI-Sagn/PemK-Sagn	TEM-192	32	34	0	75919	4.79851e-27	1	0	0
PemI-Sagn/PemK-Sagn	TEM-229	32	4	0	75919	0	1	0	0
PemI-Sagn/PemK-Sagn	TEM-237	32	1	0	75919	0	1	0	0
PemI-Sagn/PemK-Sagn	TEM-243	32	1	0	75919	0	1	0	0
PemI-Sagn/PemK-Sagn	TEM-7	32	4	0	75919	0	1	0	0
PemI-Sagn/PemK-Sagn	TriC	32	1	0	75919	0	1	0	0
PemI-Sagn/PemK-Sagn	aad(6)	32	2957	0	75919	2.32328e-07	1	0	0
PemI-Sagn/PemK-Sagn	aadA	32	3	0	75919	0	1	0	0
PemI-Sagn/PemK-Sagn	aadA27	32	1	0	75919	0	1	0	0
PemI-Sagn/PemK-Sagn	abeS	32	1	0	75919	0	1	0	0
PemI-Sagn/PemK-Sagn	apmA	32	120	0	75919	4.15218e-21	1	0	0
PemI-Sagn/PemK-Sagn	arlR	32	29962	19	75919	0.872152	1	0	0
PemI-Sagn/PemK-Sagn	arlS	32	51646	16	75919	0.999996	-0.0256077	-1.36056	-0.444196
PemI-Sagn/PemK-Sagn	bcrA	32	8940	0	75919	0.00281944	1	0	0
PemI-Sagn/PemK-Sagn	catA8	32	59	0	75919	2.28404e-24	1	0	0
PemI-Sagn/PemK-Sagn	ceoB	32	1	0	75919	0	1	0	0
PemI-Sagn/PemK-Sagn	cfrA	32	85	0	75919	1.1298e-22	1	0	0
PemI-Sagn/PemK-Sagn	clbC	32	1	0	75919	0	1	0	0
PemI-Sagn/PemK-Sagn	clcD	32	2	0	75919	0	1	0	0
PemI-Sagn/PemK-Sagn	cmlA5	32	1	0	75919	0	1	0	0
PemI-Sagn/PemK-Sagn	cmlA6	32	1	0	75919	0	1	0	0
PemI-Sagn/PemK-Sagn	dfrA14	32	2	0	75919	0	1	0	0
PemI-Sagn/PemK-Sagn	dfrA16	32	2	0	75919	0	1	0	0
PemI-Sagn/PemK-Sagn	dfrA8	32	1	0	75919	0	1	0	0
PemI-Sagn/PemK-Sagn	dfrC	32	75843	32	75919	1	1	1.001	0.00144496
PemI-Sagn/PemK-Sagn	dfrD	32	3	0	75919	0	1	0	0
PemI-Sagn/PemK-Sagn	dfrF	32	25	0	75919	1.19901e-28	1	0	0
PemI-Sagn/PemK-Sagn	dfrG	32	7254	0	75919	0.000563033	1	0	0
PemI-Sagn/PemK-Sagn	dfrK	32	1171	0	75919	3.48017e-11	1	0	0
PemI-Sagn/PemK-Sagn	emeA	32	1	0	75919	0	1	0	0
PemI-Sagn/PemK-Sagn	fexA	32	1598	0	75919	7.02664e-10	1	0	0
PemI-Sagn/PemK-Sagn	fexB	32	23	0	75919	4.19876e-29	1	0	0
PemI-Sagn/PemK-Sagn	fusB	32	624	0	75919	7.1826e-14	1	0	0
PemI-Sagn/PemK-Sagn	fusC	32	2425	0	75919	3.67924e-08	1	0	0
PemI-Sagn/PemK-Sagn	kdpD	32	74851	31	75919	1	1	-1.01774	-0.0253643
PemI-Sagn/PemK-Sagn	lnuA	32	1577	0	75919	6.18834e-10	1	0	0
PemI-Sagn/PemK-Sagn	lnuB	32	1284	0	75919	8.51276e-11	1	0	0
PemI-Sagn/PemK-Sagn	lnuG	32	176	0	75919	2.13508e-19	1	0	0
PemI-Sagn/PemK-Sagn	lsaA	32	2	0	75919	0	1	0	0
PemI-Sagn/PemK-Sagn	lsaB	32	11	0	75919	4.04982e-34	1	0	0
PemI-Sagn/PemK-Sagn	lsaC	32	1	0	75919	0	1	0	0
PemI-Sagn/PemK-Sagn	lsaE	32	1289	0	75919	8.83954e-11	1	0	0
PemI-Sagn/PemK-Sagn	mecA	32	47950	0	75919	0.99994	-1.31093e-14	0	0
PemI-Sagn/PemK-Sagn	mecC	32	271	0	75919	1.71083e-17	1	0	0
PemI-Sagn/PemK-Sagn	mecC-type_BlaZ	32	274	0	75919	1.91198e-17	1	0	0
PemI-Sagn/PemK-Sagn	mecI	32	7954	0	75919	0.00116059	1	0	0
PemI-Sagn/PemK-Sagn	mecR1	32	10869	0	75919	0.0113948	1	0	0
PemI-Sagn/PemK-Sagn	mef(D)	32	4	0	75919	0	1	0	0
PemI-Sagn/PemK-Sagn	mefH	32	2	0	75919	0	1	0	0
PemI-Sagn/PemK-Sagn	mepA	32	75240	32	75919	1	1	1.00902	0.0129611
PemI-Sagn/PemK-Sagn	mepR	32	75760	32	75919	1	1	1.0021	0.00302466
PemI-Sagn/PemK-Sagn	mgrA	32	75794	32	75919	1	1	1.00165	0.00237734
PemI-Sagn/PemK-Sagn	mphC	32	10613	0	75919	0.0096726	1	0	0
PemI-Sagn/PemK-Sagn	msrA	32	10820	0	75919	0.0110479	1	0	0
PemI-Sagn/PemK-Sagn	msrC	32	1	0	75919	0	1	0	0
PemI-Sagn/PemK-Sagn	msrF	32	4	0	75919	0	1	0	0
PemI-Sagn/PemK-Sagn	norA	32	18	0	75919	1.60805e-30	1	0	0
PemI-Sagn/PemK-Sagn	norC	32	75881	32	75919	1	1	1.0005	0.000722298
PemI-Sagn/PemK-Sagn	optrA	32	13	0	75919	1.0524e-32	1	0	0
PemI-Sagn/PemK-Sagn	poxtA	32	3	0	75919	0	1	0	0
PemI-Sagn/PemK-Sagn	pp_cat	32	3	0	75919	0	1	0	0
PemI-Sagn/PemK-Sagn	qacA	32	3745	0	75919	1.99672e-06	1	0	0
PemI-Sagn/PemK-Sagn	qacB	32	399	0	75919	8.35886e-16	1	0	0
PemI-Sagn/PemK-Sagn	qacE	32	1	0	75919	0	1	0	0
PemI-Sagn/PemK-Sagn	qacEdelta1	32	5	0	75919	0	1	0	0
PemI-Sagn/PemK-Sagn	qacG	32	852	0	75919	1.55241e-12	1	0	0
PemI-Sagn/PemK-Sagn	qacH	32	3521	0	75919	1.14469e-06	1	0	0
PemI-Sagn/PemK-Sagn	qacL	32	1	0	75919	0	1	0	0
PemI-Sagn/PemK-Sagn	rphB	32	3	0	75919	0	1	0	0
PemI-Sagn/PemK-Sagn	rsmA	32	1	0	75919	0	1	0	0
PemI-Sagn/PemK-Sagn	salA	32	1	0	75919	0	1	0	0
PemI-Sagn/PemK-Sagn	sdrM	32	74054	32	75919	1	1	1.02518	0.0358833
PemI-Sagn/PemK-Sagn	sepA	32	75595	32	75919	1	1	1.00429	0.00617017
PemI-Sagn/PemK-Sagn	spd	32	95	0	75919	3.63881e-22	1	0	0
PemI-Sagn/PemK-Sagn	sul1	32	3	0	75919	0	1	0	0
PemI-Sagn/PemK-Sagn	sul2	32	2	0	75919	0	1	0	0
PemI-Sagn/PemK-Sagn	tet(38)	32	75661	32	75919	1	1	1.00341	0.00491115
PemI-Sagn/PemK-Sagn	tet(K)	32	9689	0	75919	0.00508298	1	0	0
PemI-Sagn/PemK-Sagn	tet(L)	32	1609	0	75919	7.50492e-10	1	0	0
PemI-Sagn/PemK-Sagn	tet(M)	32	8912	0	75919	0.00275436	1	0	0
PemI-Sagn/PemK-Sagn	tet(O)	32	10	0	75919	3.68263e-35	1	0	0
PemI-Sagn/PemK-Sagn	tet(O/M/O)	32	2	0	75919	0	1	0	0
PemI-Sagn/PemK-Sagn	tet(S)	32	25	0	75919	1.19901e-28	1	0	0
PemI-Sagn/PemK-Sagn	tet(T)	32	97	0	75919	4.52643e-22	1	0	0
PemI-Sagn/PemK-Sagn	tet(U)	32	37	0	75919	1.27367e-26	1	0	0
PemI-Sagn/PemK-Sagn	tet(W)	32	1	0	75919	0	1	0	0
PemI-Sagn/PemK-Sagn	vanA	32	26	0	75919	1.94788e-28	1	0	0
PemI-Sagn/PemK-Sagn	vanH_in_vanA_cl	32	17	0	75919	7.14878e-31	1	0	0
PemI-Sagn/PemK-Sagn	vanR_in_vanA_cl	32	17	0	75919	7.14878e-31	1	0	0
PemI-Sagn/PemK-Sagn	vanR_in_vanM_cl	32	1	0	75919	0	1	0	0
PemI-Sagn/PemK-Sagn	vanS_in_vanA_cl	32	25	0	75919	1.19901e-28	1	0	0
PemI-Sagn/PemK-Sagn	vanX_in_vanA_cl	32	41	0	75919	4.095e-26	1	0	0
PemI-Sagn/PemK-Sagn	vanY_in_vanA_cl	32	40	0	75919	3.09703e-26	1	0	0
PemI-Sagn/PemK-Sagn	vanY_in_vanM_cl	32	1	0	75919	0	1	0	0
PemI-Sagn/PemK-Sagn	vanZ_in_vanA_cl	32	40	0	75919	3.09703e-26	1	0	0
PemI-Sagn/PemK-Sagn	vatB	32	3	0	75919	0	1	0	0
PemI-Sagn/PemK-Sagn	vgaA	32	638	0	75919	8.94798e-14	1	0	0
PemI-Sagn/PemK-Sagn	vgaALC	32	53	0	75919	7.09987e-25	1	0	0
PemI-Sagn/PemK-Sagn	vgaB	32	3	0	75919	0	1	0	0
PemI-Sagn/PemK-Sagn	vgaC	32	7	0	75919	0	1	0	0
PemI-Sagn/PemK-Sagn	vgaE	32	326	0	75919	1.10106e-16	1	0	0
PemI-Scap/PemK-Scap	AAC(3)-IId	1	2	0	75919	0	1	0	0
PemI-Scap/PemK-Scap	AAC(6')-Im	1	495	0	75919	0	1	0	0
PemI-Scap/PemK-Scap	AAC6_Ie_APH2_Ia	1	11471	1	75919	0	1	0	0
PemI-Scap/PemK-Scap	ANT(4')-Ib	1	12118	0	75919	0	1	0	0
PemI-Scap/PemK-Scap	ANT(6)-Ia	1	886	0	75919	0	1	0	0
PemI-Scap/PemK-Scap	ANT(9)-Ia	1	16141	0	75919	0	1	0	0
PemI-Scap/PemK-Scap	APH(2'')-IIIa	1	6	0	75919	0	1	0	0
PemI-Scap/PemK-Scap	APH(2'')-If	1	234	0	75919	0	1	0	0
PemI-Scap/PemK-Scap	APH(3'')-Ib	1	2	0	75919	0	1	0	0
PemI-Scap/PemK-Scap	APH(3')-IIIa	1	14428	0	75919	0	1	0	0
PemI-Scap/PemK-Scap	APH(3')-IIa	1	18	0	75919	0	1	0	0
PemI-Scap/PemK-Scap	APH(3')-Ia	1	15	0	75919	0	1	0	0
PemI-Scap/PemK-Scap	APH(6)-Id	1	2	0	75919	0	1	0	0
PemI-Scap/PemK-Scap	AcrE	1	1	0	75919	0	1	0	0
PemI-Scap/PemK-Scap	AcrF	1	1	0	75919	0	1	0	0
PemI-Scap/PemK-Scap	Afab_ACT_CHL	1	4	0	75919	0	1	0	0
PemI-Scap/PemK-Scap	Bsui_mprF	1	2	0	75919	0	1	0	0
PemI-Scap/PemK-Scap	CRP	1	1	0	75919	0	1	0	0
PemI-Scap/PemK-Scap	Ecol_catII	1	1	0	75919	0	1	0	0
PemI-Scap/PemK-Scap	Efac_ACT_CHL	1	467	0	75919	0	1	0	0
PemI-Scap/PemK-Scap	Efae_ACT_CHL	1	682	0	75919	0	1	0	0
PemI-Scap/PemK-Scap	Erm(33)	1	4	0	75919	0	1	0	0
PemI-Scap/PemK-Scap	Erm(47)	1	1	0	75919	0	1	0	0
PemI-Scap/PemK-Scap	ErmA	1	15122	0	75919	0	1	0	0
PemI-Scap/PemK-Scap	ErmB	1	2002	0	75919	0	1	0	0
PemI-Scap/PemK-Scap	ErmC	1	11653	0	75919	0	1	0	0
PemI-Scap/PemK-Scap	ErmT	1	1125	1	75919	0	1	0	0
PemI-Scap/PemK-Scap	ErmX	1	3	0	75919	0	1	0	0
PemI-Scap/PemK-Scap	FosB1	1	19	0	75919	0	1	0	0
PemI-Scap/PemK-Scap	FosB4	1	87	0	75919	0	1	0	0
PemI-Scap/PemK-Scap	FosB5	1	4	0	75919	0	1	0	0
PemI-Scap/PemK-Scap	FosB6	1	49	0	75919	0	1	0	0
PemI-Scap/PemK-Scap	FosBx1	1	1	0	75919	0	1	0	0
PemI-Scap/PemK-Scap	FosD	1	238	0	75919	0	1	0	0
PemI-Scap/PemK-Scap	FosM3	1	4	0	75919	0	1	0	0
PemI-Scap/PemK-Scap	FosY	1	280	0	75919	0	1	0	0
PemI-Scap/PemK-Scap	KPC-9	1	1	0	75919	0	1	0	0
PemI-Scap/PemK-Scap	LEN-6	1	1	0	75919	0	1	0	0
PemI-Scap/PemK-Scap	MecI_rep	1	265	0	75919	0	1	0	0
PemI-Scap/PemK-Scap	OKP-B-12	1	1	0	75919	0	1	0	0
PemI-Scap/PemK-Scap	OXA-36	1	1	0	75919	0	1	0	0
PemI-Scap/PemK-Scap	OXA-653	1	1	0	75919	0	1	0	0
PemI-Scap/PemK-Scap	OXA-919	1	6	0	75919	0	1	0	0
PemI-Scap/PemK-Scap	OXA-924	1	1	0	75919	0	1	0	0
PemI-Scap/PemK-Scap	OmpA	1	1	0	75919	0	1	0	0
PemI-Scap/PemK-Scap	PC1_blaZ	1	60821	1	75919	0	1	0	0
PemI-Scap/PemK-Scap	QnrB69	1	1	0	75919	0	1	0	0
PemI-Scap/PemK-Scap	QnrD1	1	1	0	75919	0	1	0	0
PemI-Scap/PemK-Scap	SAT-4	1	9803	0	75919	0	1	0	0
PemI-Scap/PemK-Scap	Saur_FosB	1	44015	0	75919	0	1	0	0
PemI-Scap/PemK-Scap	Saur_LmrS	1	70018	1	75919	0	1	0	0
PemI-Scap/PemK-Scap	Saur_mupA_MUP	1	2436	0	75919	0	1	0	0
PemI-Scap/PemK-Scap	Saur_norA	1	75596	1	75919	0	1	0	0
PemI-Scap/PemK-Scap	Scoh_vga(E)	1	8	0	75919	0	1	0	0
PemI-Scap/PemK-Scap	Sint_ACT_CHL	1	92	0	75919	0	1	0	0
PemI-Scap/PemK-Scap	Spyo_ErmA_MLSb	1	1	0	75919	0	1	0	0
PemI-Scap/PemK-Scap	Ssui_ACT_CHL	1	111	0	75919	0	1	0	0
PemI-Scap/PemK-Scap	TEM-192	1	34	0	75919	0	1	0	0
PemI-Scap/PemK-Scap	TEM-229	1	4	0	75919	0	1	0	0
PemI-Scap/PemK-Scap	TEM-237	1	1	0	75919	0	1	0	0
PemI-Scap/PemK-Scap	TEM-243	1	1	0	75919	0	1	0	0
PemI-Scap/PemK-Scap	TEM-7	1	4	0	75919	0	1	0	0
PemI-Scap/PemK-Scap	TriC	1	1	0	75919	0	1	0	0
PemI-Scap/PemK-Scap	aad(6)	1	2957	0	75919	0	1	0	0
PemI-Scap/PemK-Scap	aadA	1	3	0	75919	0	1	0	0
PemI-Scap/PemK-Scap	aadA27	1	1	0	75919	0	1	0	0
PemI-Scap/PemK-Scap	abeS	1	1	0	75919	0	1	0	0
PemI-Scap/PemK-Scap	apmA	1	120	0	75919	0	1	0	0
PemI-Scap/PemK-Scap	arlR	1	29962	0	75919	0	1	0	0
PemI-Scap/PemK-Scap	arlS	1	51646	1	75919	0	1	0	0
PemI-Scap/PemK-Scap	bcrA	1	8940	0	75919	0	1	0	0
PemI-Scap/PemK-Scap	catA8	1	59	0	75919	0	1	0	0
PemI-Scap/PemK-Scap	ceoB	1	1	0	75919	0	1	0	0
PemI-Scap/PemK-Scap	cfrA	1	85	0	75919	0	1	0	0
PemI-Scap/PemK-Scap	clbC	1	1	0	75919	0	1	0	0
PemI-Scap/PemK-Scap	clcD	1	2	0	75919	0	1	0	0
PemI-Scap/PemK-Scap	cmlA5	1	1	0	75919	0	1	0	0
PemI-Scap/PemK-Scap	cmlA6	1	1	0	75919	0	1	0	0
PemI-Scap/PemK-Scap	dfrA14	1	2	0	75919	0	1	0	0
PemI-Scap/PemK-Scap	dfrA16	1	2	0	75919	0	1	0	0
PemI-Scap/PemK-Scap	dfrA8	1	1	0	75919	0	1	0	0
PemI-Scap/PemK-Scap	dfrC	1	75843	1	75919	0	1	0	0
PemI-Scap/PemK-Scap	dfrD	1	3	0	75919	0	1	0	0
PemI-Scap/PemK-Scap	dfrF	1	25	0	75919	0	1	0	0
PemI-Scap/PemK-Scap	dfrG	1	7254	0	75919	0	1	0	0
PemI-Scap/PemK-Scap	dfrK	1	1171	0	75919	0	1	0	0
PemI-Scap/PemK-Scap	emeA	1	1	0	75919	0	1	0	0
PemI-Scap/PemK-Scap	fexA	1	1598	0	75919	0	1	0	0
PemI-Scap/PemK-Scap	fexB	1	23	0	75919	0	1	0	0
PemI-Scap/PemK-Scap	fusB	1	624	0	75919	0	1	0	0
PemI-Scap/PemK-Scap	fusC	1	2425	0	75919	0	1	0	0
PemI-Scap/PemK-Scap	kdpD	1	74851	1	75919	0	1	0	0
PemI-Scap/PemK-Scap	lnuA	1	1577	0	75919	0	1	0	0
PemI-Scap/PemK-Scap	lnuB	1	1284	0	75919	0	1	0	0
PemI-Scap/PemK-Scap	lnuG	1	176	0	75919	0	1	0	0
PemI-Scap/PemK-Scap	lsaA	1	2	0	75919	0	1	0	0
PemI-Scap/PemK-Scap	lsaB	1	11	0	75919	0	1	0	0
PemI-Scap/PemK-Scap	lsaC	1	1	0	75919	0	1	0	0
PemI-Scap/PemK-Scap	lsaE	1	1289	0	75919	0	1	0	0
PemI-Scap/PemK-Scap	mecA	1	47950	0	75919	0	1	0	0
PemI-Scap/PemK-Scap	mecC	1	271	0	75919	0	1	0	0
PemI-Scap/PemK-Scap	mecC-type_BlaZ	1	274	0	75919	0	1	0	0
PemI-Scap/PemK-Scap	mecI	1	7954	0	75919	0	1	0	0
[truncated: 1,003 more rows]

## Sheet: Tab. S3. TA_drug_stat_sel
TA	drug	TA_count	drug_count	corr	tot	pval_10	pval_hyper	ratio	log2_ratio	%TA+ in tot (C/F*100)	%AbR+ in tot (D/F*100)	%AbR+ in TA+ (E/C*100)	TA- count (F-C)	AbR+ count in TA- (D-E)	%AbR+ in TA- (N/M*100)
Epsilon/Zeta	apmA	671	120	0	75919	1.321e-07	1	0	0	0.883837	0.158063	0	75248	120	0.159473
Epsilon/Zeta	lnuG	671	176	0	75919	4.434e-06	1	0	0	0.883837	0.231826	0	75248	176	0.233893
Epsilon/Zeta	FosD	671	238	0	75919	5.97e-05	1	0	0	0.883837	0.313492	0	75248	238	0.316287
Epsilon/Zeta	MecI_rep	671	265	0	75919	0.0001444	1	0	0	0.883837	0.349056	0	75248	265	0.352169
Epsilon/Zeta	mecC	671	271	0	75919	0.000173	1	0	0	0.883837	0.356959	0	75248	271	0.360142
Epsilon/Zeta	fusB	671	624	0	75919	0.05301	1	0	0	0.883837	0.821929	0	75248	624	0.829258
Epsilon/Zeta	lnuB	671	1284	0	75919	0.6992	1	0	0	0.883837	1.69128	0	75248	1284	1.70636
Epsilon/Zeta	APH(2'')-If	671	234	1	75919	5.182e-05	1	0	0	0.883837	0.308223	0.149031	75248	233	0.309643
Epsilon/Zeta	mecC-type_BlaZ	671	274	1	75919	0.000189	1	0	0	0.883837	0.360911	0.149031	75248	273	0.3628
Epsilon/Zeta	vgaE	671	326	1	75919	0.0007359	1	0	0	0.883837	0.429405	0.149031	75248	325	0.431905
Epsilon/Zeta	qacB	671	399	1	75919	0.003235	1	0	0	0.883837	0.52556	0.149031	75248	398	0.528918
Epsilon/Zeta	Efac_ACT_CHL	671	467	1	75919	0.009402	1	0	0	0.883837	0.615129	0.149031	75248	466	0.619286
Epsilon/Zeta	AAC(6')-Im	671	495	1	75919	0.01366	1	0	0	0.883837	0.652011	0.149031	75248	494	0.656496
Epsilon/Zeta	ErmT	671	1125	1	75919	0.5363	1	0	0	0.883837	1.48184	0.149031	75248	1124	1.49373
Epsilon/Zeta	fusC	671	2425	1	75919	0.9982	-7.33387e-09	-21.4	-4.4	0.883837	3.19419	0.149031	75248	2424	3.22135
Epsilon/Zeta	mecI	671	7954	1	75919	1	-3.17405e-31	-70.3	-6.1	0.883837	10.477	0.149031	75248	7953	10.5691
Epsilon/Zeta	mphC	671	10613	1	75919	1	-8.99595e-43	-93.8	-6.6	0.883837	13.9794	0.149031	75248	10612	14.1027
Epsilon/Zeta	msrA	671	10820	1	75919	1	-1.08095e-43	-95.6	-6.6	0.883837	14.252	0.149031	75248	10819	14.3778
Epsilon/Zeta	qacG	671	852	2	75919	0.2253	1	0	0	0.883837	1.12225	0.298063	75248	850	1.1296
Epsilon/Zeta	lnuA	671	1577	2	75919	0.8912	1	0	0	0.883837	2.07721	0.298063	75248	1575	2.09308
Epsilon/Zeta	fexA	671	1598	2	75919	0.8998	1	0	0	0.883837	2.10487	0.298063	75248	1596	2.12099
Epsilon/Zeta	SAT-4	671	9803	2	75919	1	-1.6982e-37	-43.3	-5.4	0.883837	12.9124	0.298063	75248	9801	13.0249
Epsilon/Zeta	FosY	671	280	3	75919	0.0002248	1	0	0	0.883837	0.368814	0.447094	75248	277	0.368116
Epsilon/Zeta	qacA	671	3745	3	75919	1	-1.21891e-11	-11	-3.5	0.883837	4.93289	0.447094	75248	3742	4.97289
Epsilon/Zeta	dfrG	671	7254	3	75919	1	-2.51284e-25	-21.4	-4.4	0.883837	9.55492	0.447094	75248	7251	9.63614
Epsilon/Zeta	bcrA	671	8940	3	75919	1	-2.63438e-32	-26.3	-4.7	0.883837	11.7757	0.447094	75248	8937	11.8767
Epsilon/Zeta	ErmA	671	15122	3	75919	1	-7.19668e-60	-44.6	-5.5	0.883837	19.9186	0.447094	75248	15119	20.0922
Epsilon/Zeta	ANT(6)-Ia	671	886	4	75919	0.2611	1	0	0	0.883837	1.16703	0.596125	75248	882	1.17212
Epsilon/Zeta	lsaE	671	1289	4	75919	0.7037	1	0	0	0.883837	1.69786	0.596125	75248	1285	1.70769
Epsilon/Zeta	Efae_ACT_CHL	671	682	6	75919	0.08399	1	0	0	0.883837	0.898326	0.894188	75248	676	0.898363
Epsilon/Zeta	ErmB	671	2002	6	75919	0.9833	1	0	0	0.883837	2.63702	0.894188	75248	1996	2.65256
Epsilon/Zeta	Saur_mupA_MUP	671	2436	6	75919	0.9983	-6.58696e-05	-3.6	-1.8	0.883837	3.20868	0.894188	75248	2430	3.22932
Epsilon/Zeta	ANT(9)-Ia	671	16141	7	75919	1	-1.36707e-58	-20.4	-4.3	0.883837	21.2608	1.04322	75248	16134	21.4411
Epsilon/Zeta	qacH	671	3521	9	75919	1	-2.01589e-06	-3.5	-1.8	0.883837	4.63784	1.34128	75248	3512	4.66723
Epsilon/Zeta	ANT(4')-Ib	671	12118	13	75919	1	-5.07452e-34	-8.2	-3	0.883837	15.9617	1.93741	75248	12105	16.0868
Epsilon/Zeta	mecR1	671	10869	14	75919	1	-3.71344e-28	-6.9	-2.8	0.883837	14.3166	2.08644	75248	10855	14.4256
Epsilon/Zeta	vgaA	671	638	17	75919	0.05966	1	0	0	0.883837	0.840369	2.53353	75248	621	0.825271
Epsilon/Zeta	dfrK	671	1171	20	75919	0.587	1	0	0	0.883837	1.54243	2.98063	75248	1151	1.52961
Epsilon/Zeta	tet(L)	671	1609	23	75919	0.9041	1	0	0	0.883837	2.11936	3.42772	75248	1586	2.1077
Epsilon/Zeta	AAC6_Ie_APH2_Ia	671	11471	24	75919	1	-1.27955e-22	-4.2	-2.1	0.883837	15.1095	3.57675	75248	11447	15.2124
Epsilon/Zeta	Saur_FosB	671	44015	30	75919	1	-1.37656e-198	-13	-3.7	0.883837	57.9763	4.47094	75248	43985	58.4534
Epsilon/Zeta	tet(M)	671	8912	37	75919	1	-2.50711e-08	-2.1	-1.1	0.883837	11.7388	5.51416	75248	8875	11.7943
Epsilon/Zeta	arlS	671	51646	323	75919	1	-8.05229e-27	-1.4	-0.5	0.883837	68.0278	48.1371	75248	51323	68.2051
Epsilon/Zeta	arlR	671	29962	353	75919	1	3.22592e-12	1.3	0.4	0.883837	39.4657	52.608	75248	29609	39.3486
Epsilon/Zeta	tet(K)	671	9689	562	75919	1	0	6.6	2.7	0.883837	12.7623	83.7556	75248	9127	12.1292
Epsilon/Zeta	ErmC	671	11653	598	75919	1	0	5.8	2.5	0.883837	15.3493	89.1207	75248	11055	14.6914
Epsilon/Zeta	APH(3')-IIIa	671	14428	640	75919	1	0	5	2.3	0.883837	19.0045	95.38	75248	13788	18.3234
Epsilon/Zeta	aad(6)	671	2957	641	75919	0.9999	0	24.5	4.6	0.883837	3.89494	95.5291	75248	2316	3.07782
Epsilon/Zeta	mecA	671	47950	648	75919	1	3.55808e-98	1.5	0.6	0.883837	63.1594	96.5723	75248	47302	62.8615
Epsilon/Zeta	PC1_blaZ	671	60821	666	75919	1	1.32584e-56	1.2	0.3	0.883837	80.113	99.2548	75248	60155	79.9423
MazE-Sepi2/FicDoc-Sepi2	apmA	1697	120	0	75919	0.0003814	1	0	0	2.23528	0.158063	0	74222	120	0.161677
MazE-Sepi2/FicDoc-Sepi2	lnuG	1697	176	0	75919	0.006551	1	0	0	2.23528	0.231826	0	74222	176	0.237126
MazE-Sepi2/FicDoc-Sepi2	MecI_rep	1697	265	0	75919	0.0761	1	0	0	2.23528	0.349056	0	74222	265	0.357037
MazE-Sepi2/FicDoc-Sepi2	mecC-type_BlaZ	1697	274	0	75919	0.09001	1	0	0	2.23528	0.360911	0	74222	274	0.369163
MazE-Sepi2/FicDoc-Sepi2	FosY	1697	280	0	75919	0.1001	1	0	0	2.23528	0.368814	0	74222	280	0.377247
MazE-Sepi2/FicDoc-Sepi2	vgaE	1697	326	0	75919	0.1972	1	0	0	2.23528	0.429405	0	74222	326	0.439223
MazE-Sepi2/FicDoc-Sepi2	qacB	1697	399	0	75919	0.4017	1	0	0	2.23528	0.52556	0	74222	399	0.537576
MazE-Sepi2/FicDoc-Sepi2	ANT(6)-Ia	1697	886	0	75919	0.995	-1.77714e-09	0	0	2.23528	1.16703	0	74222	886	1.19372
MazE-Sepi2/FicDoc-Sepi2	ErmT	1697	1125	0	75919	0.9998	-7.43732e-12	0	0	2.23528	1.48184	0	74222	1125	1.51572
MazE-Sepi2/FicDoc-Sepi2	dfrK	1697	1171	0	75919	0.9999	-2.58694e-12	0	0	2.23528	1.54243	0	74222	1171	1.5777
MazE-Sepi2/FicDoc-Sepi2	lnuB	1697	1284	0	75919	1	-1.92724e-13	0	0	2.23528	1.69128	0	74222	1284	1.72995
MazE-Sepi2/FicDoc-Sepi2	lsaE	1697	1289	0	75919	1	-1.71787e-13	0	0	2.23528	1.69786	0	74222	1289	1.73668
MazE-Sepi2/FicDoc-Sepi2	fexA	1697	1598	0	75919	1	-1.38617e-16	0	0	2.23528	2.10487	0	74222	1598	2.153
MazE-Sepi2/FicDoc-Sepi2	tet(L)	1697	1609	0	75919	1	-1.07513e-16	0	0	2.23528	2.11936	0	74222	1609	2.16782
MazE-Sepi2/FicDoc-Sepi2	ErmB	1697	2002	0	75919	1	-1.19669e-20	0	0	2.23528	2.63702	0	74222	2002	2.69731
MazE-Sepi2/FicDoc-Sepi2	aad(6)	1697	2957	0	75919	1	-2.40768e-30	0	0	2.23528	3.89494	0	74222	2957	3.98399
MazE-Sepi2/FicDoc-Sepi2	mecC	1697	271	1	75919	0.08522	1	0	0	2.23528	0.356959	0.0589275	74222	270	0.363774
MazE-Sepi2/FicDoc-Sepi2	Efac_ACT_CHL	1697	467	1	75919	0.5981	1	0	0	2.23528	0.615129	0.0589275	74222	466	0.627846
MazE-Sepi2/FicDoc-Sepi2	vgaA	1697	638	1	75919	0.9059	1	0	0	2.23528	0.840369	0.0589275	74222	637	0.858236
MazE-Sepi2/FicDoc-Sepi2	mphC	1697	10613	1	75919	1	-1.30131e-110	-237.2	-7.9	2.23528	13.9794	0.0589275	74222	10612	14.2976
MazE-Sepi2/FicDoc-Sepi2	msrA	1697	10820	1	75919	1	-5.66782e-113	-241.9	-7.9	2.23528	14.252	0.0589275	74222	10819	14.5765
MazE-Sepi2/FicDoc-Sepi2	FosD	1697	238	2	75919	0.0428	1	0	0	2.23528	0.313492	0.117855	74222	236	0.317965
MazE-Sepi2/FicDoc-Sepi2	fusB	1697	624	2	75919	0.8918	1	0	0	2.23528	0.821929	0.117855	74222	622	0.838026
MazE-Sepi2/FicDoc-Sepi2	bcrA	1697	8940	2	75919	1	-9.58121e-90	-99.9	-6.6	2.23528	11.7757	0.117855	74222	8938	12.0423
MazE-Sepi2/FicDoc-Sepi2	lnuA	1697	1577	3	75919	1	-2.02999e-12	-11.8	-3.6	2.23528	2.07721	0.176783	74222	1574	2.12067
MazE-Sepi2/FicDoc-Sepi2	mecI	1697	7954	4	75919	1	-2.0742e-75	-44.4	-5.5	2.23528	10.477	0.23571	74222	7950	10.7111
MazE-Sepi2/FicDoc-Sepi2	fusC	1697	2425	10	75919	1	-7.6605e-14	-5.4	-2.4	2.23528	3.19419	0.589275	74222	2415	3.25375
MazE-Sepi2/FicDoc-Sepi2	APH(2'')-If	1697	234	21	75919	0.03891	1	0	0	2.23528	0.308223	1.23748	74222	213	0.286977
MazE-Sepi2/FicDoc-Sepi2	ErmC	1697	11653	25	75919	1	-8.33903e-88	-10.4	-3.4	2.23528	15.3493	1.47319	74222	11628	15.6665
MazE-Sepi2/FicDoc-Sepi2	Efae_ACT_CHL	1697	682	42	75919	0.9406	1	0	0	2.23528	0.898326	2.47496	74222	640	0.862278
MazE-Sepi2/FicDoc-Sepi2	AAC(6')-Im	1697	495	53	75919	0.6697	1	0	0	2.23528	0.652011	3.12316	74222	442	0.595511
MazE-Sepi2/FicDoc-Sepi2	qacH	1697	3521	56	75919	1	-0.00342933	-1.4	-0.5	2.23528	4.63784	3.29994	74222	3465	4.66843
MazE-Sepi2/FicDoc-Sepi2	qacG	1697	852	297	75919	0.9922	1.69966e-269	15.6	4	2.23528	1.12225	17.5015	74222	555	0.747757
MazE-Sepi2/FicDoc-Sepi2	Saur_mupA_MUP	1697	2436	461	75919	1	7.70205e-294	8.5	3.1	2.23528	3.20868	27.1656	74222	1975	2.66094
MazE-Sepi2/FicDoc-Sepi2	ANT(4')-Ib	1697	12118	475	75919	1	6.65821e-37	1.8	0.8	2.23528	15.9617	27.9906	74222	11643	15.6867
MazE-Sepi2/FicDoc-Sepi2	arlR	1697	29962	771	75919	1	2.49866e-07	1.2	0.2	2.23528	39.4657	45.4331	74222	29191	39.3293
MazE-Sepi2/FicDoc-Sepi2	SAT-4	1697	9803	833	75919	1	5.00495e-294	3.8	1.9	2.23528	12.9124	49.0866	74222	8970	12.0854
MazE-Sepi2/FicDoc-Sepi2	arlS	1697	51646	928	75919	1	-2.94432e-31	-1.2	-0.3	2.23528	68.0278	54.6847	74222	50718	68.3328
MazE-Sepi2/FicDoc-Sepi2	tet(K)	1697	9689	1008	75919	1	0	4.7	2.2	2.23528	12.7623	59.3989	74222	8681	11.696
MazE-Sepi2/FicDoc-Sepi2	qacA	1697	3745	1016	75919	1	0	12.1	3.6	2.23528	4.93289	59.8704	74222	2729	3.67681
MazE-Sepi2/FicDoc-Sepi2	PC1_blaZ	1697	60821	1393	75919	1	0.0202768	1	0	2.23528	80.113	82.086	74222	59428	80.0679
MazE-Sepi2/FicDoc-Sepi2	dfrG	1697	7254	1560	75919	1	0	9.6	3.3	2.23528	9.55492	91.9269	74222	5694	7.67158
MazE-Sepi2/FicDoc-Sepi2	ANT(9)-Ia	1697	16141	1581	75919	1	0	4.4	2.1	2.23528	21.2608	93.1644	74222	14560	19.6168
MazE-Sepi2/FicDoc-Sepi2	mecR1	1697	10869	1651	75919	1	0	6.8	2.8	2.23528	14.3166	97.2893	74222	9218	12.4195
MazE-Sepi2/FicDoc-Sepi2	AAC6_Ie_APH2_Ia	1697	11471	1651	75919	1	0	6.4	2.7	2.23528	15.1095	97.2893	74222	9820	13.2306
MazE-Sepi2/FicDoc-Sepi2	mecA	1697	47950	1671	75919	1	1.1291e-292	1.6	0.6	2.23528	63.1594	98.4679	74222	46279	62.3521
MazE-Sepi2/FicDoc-Sepi2	APH(3')-IIIa	1697	14428	1674	75919	1	0	5.2	2.4	2.23528	19.0045	98.6447	74222	12754	17.1836
MazE-Sepi2/FicDoc-Sepi2	tet(M)	1697	8912	1675	75919	1	0	8.4	3.1	2.23528	11.7388	98.7036	74222	7237	9.75048
MazE-Sepi2/FicDoc-Sepi2	Saur_FosB	1697	44015	1685	75919	1	0	1.7	0.8	2.23528	57.9763	99.2929	74222	42330	57.0316
MazE-Sepi2/FicDoc-Sepi2	ErmA	1697	15122	1691	75919	1	0	5	2.3	2.23528	19.9186	99.6464	74222	13431	18.0957
PemI-Sa1/PemK-Sa1	lnuG	256	176	0	75919	5.911e-10	1	0	0	0.337201	0.231826	0	75663	176	0.23261
PemI-Sa1/PemK-Sa1	MecI_rep	256	265	0	75919	2.977e-08	1	0	0	0.337201	0.349056	0	75663	265	0.350237
PemI-Sa1/PemK-Sa1	mecC	256	271	0	75919	3.672e-08	1	0	0	0.337201	0.356959	0	75663	271	0.358167
PemI-Sa1/PemK-Sa1	mecC-type_BlaZ	256	274	0	75919	4.071e-08	1	0	0	0.337201	0.360911	0	75663	274	0.362132
PemI-Sa1/PemK-Sa1	FosY	256	280	0	75919	4.986e-08	1	0	0	0.337201	0.368814	0	75663	280	0.370062
PemI-Sa1/PemK-Sa1	qacB	256	399	0	75919	1.275e-06	1	0	0	0.337201	0.52556	0	75663	399	0.527338
PemI-Sa1/PemK-Sa1	Efac_ACT_CHL	256	467	0	75919	5.122e-06	1	0	0	0.337201	0.615129	0	75663	467	0.617211
PemI-Sa1/PemK-Sa1	dfrK	256	1171	0	75919	0.006896	1	0	0	0.337201	1.54243	0	75663	1171	1.54765
PemI-Sa1/PemK-Sa1	fusC	256	2425	0	75919	0.3037	1	0	0	0.337201	3.19419	0	75663	2425	3.205
PemI-Sa1/PemK-Sa1	apmA	256	120	1	75919	1.336e-11	1	0	0	0.337201	0.158063	0.390625	75663	119	0.157276
PemI-Sa1/PemK-Sa1	APH(2'')-If	256	234	1	75919	9.183e-09	1	0	0	0.337201	0.308223	0.390625	75663	233	0.307944
PemI-Sa1/PemK-Sa1	FosD	256	238	1	75919	1.079e-08	1	0	0	0.337201	0.313492	0.390625	75663	237	0.313231
PemI-Sa1/PemK-Sa1	AAC(6')-Im	256	495	1	75919	8.494e-06	1	0	0	0.337201	0.652011	0.390625	75663	494	0.652895
PemI-Sa1/PemK-Sa1	fusB	256	624	1	75919	6.016e-05	1	0	0	0.337201	0.821929	0.390625	75663	623	0.823388
PemI-Sa1/PemK-Sa1	ErmT	256	1125	2	75919	0.005265	1	0	0	0.337201	1.48184	0.78125	75663	1123	1.48421
PemI-Sa1/PemK-Sa1	qacH	256	3521	2	75919	0.7529	1	0	0	0.337201	4.63784	0.78125	75663	3519	4.65089
PemI-Sa1/PemK-Sa1	Efae_ACT_CHL	256	682	3	75919	0.0001243	1	0	0	0.337201	0.898326	1.17188	75663	679	0.8974
PemI-Sa1/PemK-Sa1	lnuA	256	1577	3	75919	0.04282	1	0	0	0.337201	2.07721	1.17188	75663	1574	2.08028
PemI-Sa1/PemK-Sa1	qacA	256	3745	3	75919	0.8154	1	0	0	0.337201	4.93289	1.17188	75663	3742	4.94561
PemI-Sa1/PemK-Sa1	SAT-4	256	9803	3	75919	1	-3.93917e-12	-11	-3.5	0.337201	12.9124	1.17188	75663	9800	12.9522
PemI-Sa1/PemK-Sa1	APH(3')-IIIa	256	14428	3	75919	1	-1.26477e-19	-16.2	-4	0.337201	19.0045	1.17188	75663	14425	19.0648
PemI-Sa1/PemK-Sa1	Saur_mupA_MUP	256	2436	4	75919	0.3085	1	0	0	0.337201	3.20868	1.5625	75663	2432	3.21425
PemI-Sa1/PemK-Sa1	bcrA	256	8940	4	75919	1	-7.05882e-10	-7.5	-2.9	0.337201	11.7757	1.5625	75663	8936	11.8103
PemI-Sa1/PemK-Sa1	vgaA	256	638	5	75919	7.222e-05	1	0	0	0.337201	0.840369	1.95312	75663	633	0.836604
PemI-Sa1/PemK-Sa1	mphC	256	10613	5	75919	1	-1.94984e-11	-7.2	-2.8	0.337201	13.9794	1.95312	75663	10608	14.0201
PemI-Sa1/PemK-Sa1	msrA	256	10820	5	75919	1	-9.63731e-12	-7.3	-2.9	0.337201	14.252	1.95312	75663	10815	14.2936
PemI-Sa1/PemK-Sa1	aad(6)	256	2957	8	75919	0.5411	1	0	0	0.337201	3.89494	3.125	75663	2949	3.89755
PemI-Sa1/PemK-Sa1	qacG	256	852	9	75919	0.000711	1	0	0	0.337201	1.12225	3.51562	75663	843	1.11415
PemI-Sa1/PemK-Sa1	mecI	256	7954	9	75919	1	-3.20074e-05	-3	-1.6	0.337201	10.477	3.51562	75663	7945	10.5005
PemI-Sa1/PemK-Sa1	mecR1	256	10869	9	75919	1	-9.2377e-09	-4.1	-2	0.337201	14.3166	3.51562	75663	10860	14.3531
PemI-Sa1/PemK-Sa1	lnuB	256	1284	12	75919	0.01256	1	0	0	0.337201	1.69128	4.6875	75663	1272	1.68114
PemI-Sa1/PemK-Sa1	lsaE	256	1289	12	75919	0.01288	1	0	0	0.337201	1.69786	4.6875	75663	1277	1.68775
PemI-Sa1/PemK-Sa1	ErmB	256	2002	12	75919	0.142	1	0	0	0.337201	2.63702	4.6875	75663	1990	2.63008
PemI-Sa1/PemK-Sa1	vgaE	256	326	13	75919	2.04e-07	1	0	0	0.337201	0.429405	5.07812	75663	313	0.413676
PemI-Sa1/PemK-Sa1	ANT(6)-Ia	256	886	13	75919	0.0009546	1	0	0	0.337201	1.16703	5.07812	75663	873	1.1538
PemI-Sa1/PemK-Sa1	dfrG	256	7254	13	75919	0.9998	-0.00624327	-1.9	-0.9	0.337201	9.55492	5.07812	75663	7241	9.57007
PemI-Sa1/PemK-Sa1	ANT(4')-Ib	256	12118	19	75919	1	-3.53832e-05	-2.2	-1.1	0.337201	15.9617	7.42188	75663	12099	15.9906
PemI-Sa1/PemK-Sa1	fexA	256	1598	20	75919	0.04606	1	0	0	0.337201	2.10487	7.8125	75663	1578	2.08556
PemI-Sa1/PemK-Sa1	tet(L)	256	1609	24	75919	0.04783	1	0	0	0.337201	2.11936	9.375	75663	1585	2.09482
PemI-Sa1/PemK-Sa1	tet(K)	256	9689	27	75919	1	1	-1.2	-0.3	0.337201	12.7623	10.5469	75663	9662	12.7698
PemI-Sa1/PemK-Sa1	ErmA	256	15122	28	75919	1	-8.62066e-05	-1.8	-0.9	0.337201	19.9186	10.9375	75663	15094	19.949
PemI-Sa1/PemK-Sa1	tet(M)	256	8912	30	75919	1	1	-1	0	0.337201	11.7388	11.7188	75663	8882	11.7389
PemI-Sa1/PemK-Sa1	AAC6_Ie_APH2_Ia	256	11471	30	75919	1	1	-1.3	-0.4	0.337201	15.1095	11.7188	75663	11441	15.121
PemI-Sa1/PemK-Sa1	ErmC	256	11653	34	75919	1	1	-1.2	-0.2	0.337201	15.3493	13.2812	75663	11619	15.3563
PemI-Sa1/PemK-Sa1	ANT(9)-Ia	256	16141	40	75919	1	-0.0142261	-1.4	-0.4	0.337201	21.2608	15.625	75663	16101	21.2799
PemI-Sa1/PemK-Sa1	mecA	256	47950	44	75919	1	-9.98647e-52	-3.7	-1.9	0.337201	63.1594	17.1875	75663	47906	63.315
PemI-Sa1/PemK-Sa1	arlR	256	29962	74	75919	1	-0.000269467	-1.4	-0.4	0.337201	39.4657	28.9062	75663	29888	39.5015
PemI-Sa1/PemK-Sa1	PC1_blaZ	256	60821	91	75919	1	-2.50451e-54	-2.3	-1.2	0.337201	80.113	35.5469	75663	60730	80.2638
PemI-Sa1/PemK-Sa1	arlS	256	51646	189	75919	1	0.0255348	1.1	0.1	0.337201	68.0278	73.8281	75663	51457	68.0081
PemI-Sa1/PemK-Sa1	Saur_FosB	256	44015	214	75919	1	1.14342e-18	1.4	0.5	0.337201	57.9763	83.5938	75663	43801	57.8896
YefM-Sa1/YoeB-Sa1	vgaE	63888	326	0	75919	1	-3.61254e-263	0	0	84.1528	0.429405	0	12031	326	2.70967
YefM-Sa1/YoeB-Sa1	apmA	63888	120	5	75919	1	-5.09016e-85	-20.2	-4.3	84.1528	0.158063	0.0078262	12031	115	0.955864
YefM-Sa1/YoeB-Sa1	ErmT	63888	1125	8	75919	1	0	-118.3	-6.9	84.1528	1.48184	0.0125219	12031	1117	9.28435
YefM-Sa1/YoeB-Sa1	dfrK	63888	1171	52	75919	1	0	-19	-4.2	84.1528	1.54243	0.0813924	12031	1119	9.30097
YefM-Sa1/YoeB-Sa1	lnuG	63888	176	123	75919	1	-1.53445e-06	-1.2	-0.3	84.1528	0.231826	0.192524	12031	53	0.440529
YefM-Sa1/YoeB-Sa1	APH(2'')-If	63888	234	209	75919	1	0.0155069	1.1	0.1	84.1528	0.308223	0.327135	12031	25	0.207797
YefM-Sa1/YoeB-Sa1	FosD	63888	238	235	75919	1	2.19227e-14	1.2	0.2	84.1528	0.313492	0.367831	12031	3	0.0249356
YefM-Sa1/YoeB-Sa1	vgaA	63888	638	235	75919	1	-7.82129e-162	-2.3	-1.2	84.1528	0.840369	0.367831	12031	403	3.34968
YefM-Sa1/YoeB-Sa1	MecI_rep	63888	265	264	75919	1	6.51577e-19	1.2	0.2	84.1528	0.349056	0.413223	12031	1	0.00831186
YefM-Sa1/YoeB-Sa1	mecC	63888	271	269	75919	1	6.13544e-18	1.2	0.2	84.1528	0.356959	0.421049	12031	2	0.0166237
YefM-Sa1/YoeB-Sa1	mecC-type_BlaZ	63888	274	273	75919	1	1.41662e-19	1.2	0.2	84.1528	0.360911	0.42731	12031	1	0.00831186
YefM-Sa1/YoeB-Sa1	FosY	63888	280	278	75919	1	1.37654e-18	1.2	0.2	84.1528	0.368814	0.435136	12031	2	0.0166237
YefM-Sa1/YoeB-Sa1	qacB	63888	399	384	75919	1	1.13924e-14	1.1	0.2	84.1528	0.52556	0.601052	12031	15	0.124678
YefM-Sa1/YoeB-Sa1	AAC(6')-Im	63888	495	433	75919	1	0.0220341	1	0.1	84.1528	0.652011	0.677749	12031	62	0.515335
YefM-Sa1/YoeB-Sa1	Efac_ACT_CHL	63888	467	459	75919	1	7.52943e-25	1.2	0.2	84.1528	0.615129	0.718445	12031	8	0.0664949
YefM-Sa1/YoeB-Sa1	fusB	63888	624	601	75919	1	1.72398e-22	1.1	0.2	84.1528	0.821929	0.940709	12031	23	0.191173
YefM-Sa1/YoeB-Sa1	qacG	63888	852	610	75919	1	-9.74276e-21	-1.2	-0.2	84.1528	1.12225	0.954796	12031	242	2.01147
YefM-Sa1/YoeB-Sa1	Efae_ACT_CHL	63888	682	628	75919	1	4.57294e-10	1.1	0.1	84.1528	0.898326	0.98297	12031	54	0.44884
YefM-Sa1/YoeB-Sa1	lnuB	63888	1284	689	75919	1	-2.85566e-148	-1.6	-0.6	84.1528	1.69128	1.07845	12031	595	4.94556
YefM-Sa1/YoeB-Sa1	lsaE	63888	1289	695	75919	1	-1.31224e-146	-1.6	-0.6	84.1528	1.69786	1.08784	12031	594	4.93725
YefM-Sa1/YoeB-Sa1	ANT(6)-Ia	63888	886	696	75919	1	-6.24933e-06	-1.1	-0.1	84.1528	1.16703	1.08941	12031	190	1.57925
YefM-Sa1/YoeB-Sa1	tet(L)	63888	1609	1015	75919	1	-6.59037e-96	-1.3	-0.4	84.1528	2.11936	1.58872	12031	594	4.93725
YefM-Sa1/YoeB-Sa1	fexA	63888	1598	1057	75919	1	-7.54789e-72	-1.3	-0.3	84.1528	2.10487	1.65446	12031	541	4.49672
YefM-Sa1/YoeB-Sa1	lnuA	63888	1577	1370	75919	1	0.00126646	1	0	84.1528	2.07721	2.14438	12031	207	1.72056
YefM-Sa1/YoeB-Sa1	ErmB	63888	2002	1606	75919	1	-1.1955e-06	-1	-0.1	84.1528	2.63702	2.51377	12031	396	3.2915
YefM-Sa1/YoeB-Sa1	fusC	63888	2425	2256	75919	1	5.30147e-41	1.1	0.1	84.1528	3.19419	3.53118	12031	169	1.4047
YefM-Sa1/YoeB-Sa1	Saur_mupA_MUP	63888	2436	2369	75919	1	4.61083e-102	1.2	0.2	84.1528	3.20868	3.70805	12031	67	0.556895
YefM-Sa1/YoeB-Sa1	aad(6)	63888	2957	2874	75919	1	1.016e-122	1.2	0.2	84.1528	3.89494	4.4985	12031	83	0.689884
YefM-Sa1/YoeB-Sa1	qacH	63888	3521	3162	75919	1	2.26617e-23	1.1	0.1	84.1528	4.63784	4.94929	12031	359	2.98396
YefM-Sa1/YoeB-Sa1	qacA	63888	3745	3463	75919	1	6.96835e-55	1.1	0.1	84.1528	4.93289	5.42042	12031	282	2.34394
YefM-Sa1/YoeB-Sa1	tet(M)	63888	8912	4954	75919	1	0	-1.5	-0.6	84.1528	11.7388	7.75419	12031	3958	32.8983
YefM-Sa1/YoeB-Sa1	dfrG	63888	7254	5899	75919	1	-5.46955e-12	-1	0	84.1528	9.55492	9.23335	12031	1355	11.2626
YefM-Sa1/YoeB-Sa1	tet(K)	63888	9689	6104	75919	1	0	-1.3	-0.4	84.1528	12.7623	9.55422	12031	3585	29.798
YefM-Sa1/YoeB-Sa1	mecI	63888	7954	7837	75919	1	0	1.2	0.2	84.1528	10.477	12.2668	12031	117	0.972488
YefM-Sa1/YoeB-Sa1	bcrA	63888	8940	8768	75919	1	0	1.2	0.2	84.1528	11.7757	13.724	12031	172	1.42964
YefM-Sa1/YoeB-Sa1	SAT-4	63888	9803	9614	75919	1	0	1.2	0.2	84.1528	12.9124	15.0482	12031	189	1.57094
YefM-Sa1/YoeB-Sa1	ErmC	63888	11653	9998	75919	1	4.85245e-08	1	0	84.1528	15.3493	15.6493	12031	1655	13.7561
YefM-Sa1/YoeB-Sa1	AAC6_Ie_APH2_Ia	63888	11471	10121	75919	1	3.42402e-41	1	0.1	84.1528	15.1095	15.8418	12031	1350	11.221
YefM-Sa1/YoeB-Sa1	mphC	63888	10613	10447	75919	1	0	1.2	0.2	84.1528	13.9794	16.3521	12031	166	1.37977
YefM-Sa1/YoeB-Sa1	msrA	63888	10820	10587	75919	1	0	1.2	0.2	84.1528	14.252	16.5712	12031	233	1.93666
YefM-Sa1/YoeB-Sa1	mecR1	63888	10869	10701	75919	1	0	1.2	0.2	84.1528	14.3166	16.7496	12031	168	1.39639
YefM-Sa1/YoeB-Sa1	ANT(4')-Ib	63888	12118	11220	75919	1	1.85717e-197	1.1	0.1	84.1528	15.9617	17.562	12031	898	7.46405
YefM-Sa1/YoeB-Sa1	ErmA	63888	15122	13516	75919	1	3.03494e-93	1.1	0.1	84.1528	19.9186	21.1558	12031	1606	13.3488
YefM-Sa1/YoeB-Sa1	ANT(9)-Ia	63888	16141	14058	75919	1	3.32233e-32	1	0	84.1528	21.2608	22.0041	12031	2083	17.3136
YefM-Sa1/YoeB-Sa1	APH(3')-IIIa	63888	14428	14163	75919	1	0	1.2	0.2	84.1528	19.0045	22.1685	12031	265	2.20264
YefM-Sa1/YoeB-Sa1	arlR	63888	29962	25562	75919	1	6.50521e-13	1	0	84.1528	39.4657	40.0106	12031	4400	36.5722
YefM-Sa1/YoeB-Sa1	mecA	63888	47950	41592	75919	1	6.58692e-141	1	0	84.1528	63.1594	65.1014	12031	6358	52.8468
YefM-Sa1/YoeB-Sa1	arlS	63888	51646	42460	75919	1	-8.56925e-106	-1	0	84.1528	68.0278	66.4601	12031	9186	76.3528
YefM-Sa1/YoeB-Sa1	Saur_FosB	63888	44015	43182	75919	1	0	1.2	0.2	84.1528	57.9763	67.5902	12031	833	6.92378
YefM-Sa1/YoeB-Sa1	PC1_blaZ	63888	60821	50861	75919	1	-2.5198e-16	-1	0	84.1528	80.113	79.6096	12031	9960	82.7861
YefM-Sa2/YoeB-Sa2	apmA	57617	120	5	75919	1	-3.30335e-64	-18.2	-4.2	75.8927	0.158063	0.00867799	18302	115	0.628347
YefM-Sa2/YoeB-Sa2	ErmT	57617	1125	5	75919	1	0	-170.8	-7.4	75.8927	1.48184	0.00867799	18302	1120	6.11955
YefM-Sa2/YoeB-Sa2	MecI_rep	57617	265	12	75919	1	-9.57357e-139	-16.8	-4.1	75.8927	0.349056	0.0208272	18302	253	1.38236
YefM-Sa2/YoeB-Sa2	vgaE	57617	326	14	75919	1	-6.69506e-172	-17.7	-4.1	75.8927	0.429405	0.0242984	18302	312	1.70473
YefM-Sa2/YoeB-Sa2	mecC	57617	271	17	75919	1	-1.16838e-133	-12.1	-3.6	75.8927	0.356959	0.0295052	18302	254	1.38783
YefM-Sa2/YoeB-Sa2	Efac_ACT_CHL	57617	467	17	75919	1	-6.91896e-252	-20.8	-4.4	75.8927	0.615129	0.0295052	18302	450	2.45875
YefM-Sa2/YoeB-Sa2	mecC-type_BlaZ	57617	274	20	75919	1	-1.53998e-130	-10.4	-3.4	75.8927	0.360911	0.034712	18302	254	1.38783
YefM-Sa2/YoeB-Sa2	dfrK	57617	1171	54	75919	1	0	-16.5	-4	75.8927	1.54243	0.0937223	18302	1117	6.10316
YefM-Sa2/YoeB-Sa2	lnuG	57617	176	125	75919	1	1	-1.1	-0.1	75.8927	0.231826	0.21695	18302	51	0.278658
YefM-Sa2/YoeB-Sa2	APH(2'')-If	57617	234	203	75919	1	2.60123e-05	1.1	0.2	75.8927	0.308223	0.352327	18302	31	0.16938
YefM-Sa2/YoeB-Sa2	FosD	57617	238	235	75919	1	2.04594e-24	1.3	0.4	75.8927	0.313492	0.407866	18302	3	0.0163917
YefM-Sa2/YoeB-Sa2	vgaA	57617	638	262	75919	1	-5.56899e-79	-1.8	-0.9	75.8927	0.840369	0.454727	18302	376	2.05442
YefM-Sa2/YoeB-Sa2	FosY	57617	280	279	75919	1	2.19237e-32	1.3	0.4	75.8927	0.368814	0.484232	18302	1	0.00546388
YefM-Sa2/YoeB-Sa2	qacB	57617	399	373	75919	1	8.6532e-21	1.2	0.3	75.8927	0.52556	0.647378	18302	26	0.142061
YefM-Sa2/YoeB-Sa2	AAC(6')-Im	57617	495	422	75919	1	1.84838e-07	1.1	0.2	75.8927	0.652011	0.732423	18302	73	0.398864
YefM-Sa2/YoeB-Sa2	ErmB	57617	2002	437	75919	1	0	-3.5	-1.8	75.8927	2.63702	0.758457	18302	1565	8.55098
YefM-Sa2/YoeB-Sa2	fusB	57617	624	575	75919	1	1.41814e-26	1.2	0.3	75.8927	0.821929	0.997969	18302	49	0.26773
YefM-Sa2/YoeB-Sa2	Efae_ACT_CHL	57617	682	618	75919	1	2.31463e-23	1.2	0.3	75.8927	0.898326	1.0726	18302	64	0.349689
YefM-Sa2/YoeB-Sa2	qacG	57617	852	631	75919	1	1	-1	0	75.8927	1.12225	1.09516	18302	221	1.20752
YefM-Sa2/YoeB-Sa2	lnuB	57617	1284	680	75919	1	-1.13598e-72	-1.4	-0.5	75.8927	1.69128	1.18021	18302	604	3.30019
YefM-Sa2/YoeB-Sa2	ANT(6)-Ia	57617	886	685	75919	1	1	1	0	75.8927	1.16703	1.18889	18302	201	1.09824
YefM-Sa2/YoeB-Sa2	lsaE	57617	1289	686	75919	1	-1.98613e-71	-1.4	-0.5	75.8927	1.69786	1.19062	18302	603	3.29472
YefM-Sa2/YoeB-Sa2	tet(L)	57617	1609	1031	75919	1	-5.61271e-27	-1.2	-0.2	75.8927	2.11936	1.7894	18302	578	3.15812
YefM-Sa2/YoeB-Sa2	fexA	57617	1598	1052	75919	1	-3.85418e-20	-1.2	-0.2	75.8927	2.10487	1.82585	18302	546	2.98328
YefM-Sa2/YoeB-Sa2	lnuA	57617	1577	1382	75919	1	2.43845e-32	1.2	0.2	75.8927	2.07721	2.3986	18302	195	1.06546
YefM-Sa2/YoeB-Sa2	aad(6)	57617	2957	1715	75919	1	-4.49188e-106	-1.3	-0.4	75.8927	3.89494	2.97655	18302	1242	6.78614
YefM-Sa2/YoeB-Sa2	Saur_mupA_MUP	57617	2436	2106	75919	1	1.10111e-39	1.1	0.2	75.8927	3.20868	3.65517	18302	330	1.80308
YefM-Sa2/YoeB-Sa2	fusC	57617	2425	2164	75919	1	1.31119e-64	1.2	0.2	75.8927	3.19419	3.75584	18302	261	1.42607
YefM-Sa2/YoeB-Sa2	qacH	57617	3521	3042	75919	1	1.35151e-56	1.1	0.2	75.8927	4.63784	5.27969	18302	479	2.6172
YefM-Sa2/YoeB-Sa2	qacA	57617	3745	3461	75919	1	6.81247e-162	1.2	0.3	75.8927	4.93289	6.00691	18302	284	1.55174
YefM-Sa2/YoeB-Sa2	tet(M)	57617	8912	4962	75919	1	0	-1.4	-0.4	75.8927	11.7388	8.61204	18302	3950	21.5823
YefM-Sa2/YoeB-Sa2	tet(K)	57617	9689	5419	75919	1	0	-1.4	-0.4	75.8927	12.7623	9.40521	18302	4270	23.3308
YefM-Sa2/YoeB-Sa2	dfrG	57617	7254	5921	75919	1	3.79285e-35	1.1	0.1	75.8927	9.55492	10.2765	18302	1333	7.28336
YefM-Sa2/YoeB-Sa2	mecI	57617	7954	7828	75919	1	0	1.3	0.4	75.8927	10.477	13.5863	18302	126	0.688449
YefM-Sa2/YoeB-Sa2	bcrA	57617	8940	8719	75919	1	0	1.3	0.4	75.8927	11.7757	15.1327	18302	221	1.20752
YefM-Sa2/YoeB-Sa2	SAT-4	57617	9803	9509	75919	1	0	1.3	0.4	75.8927	12.9124	16.5038	18302	294	1.60638
YefM-Sa2/YoeB-Sa2	AAC6_Ie_APH2_Ia	57617	11471	9595	75919	1	6.6987e-106	1.1	0.1	75.8927	15.1095	16.6531	18302	1876	10.2502
YefM-Sa2/YoeB-Sa2	ErmC	57617	11653	9776	75919	1	5.85481e-115	1.1	0.1	75.8927	15.3493	16.9672	18302	1877	10.2557
YefM-Sa2/YoeB-Sa2	mecR1	57617	10869	10079	75919	1	0	1.2	0.3	75.8927	14.3166	17.4931	18302	790	4.31647
YefM-Sa2/YoeB-Sa2	mphC	57617	10613	10326	75919	1	0	1.3	0.4	75.8927	13.9794	17.9218	18302	287	1.56813
YefM-Sa2/YoeB-Sa2	msrA	57617	10820	10401	75919	1	0	1.3	0.3	75.8927	14.252	18.052	18302	419	2.28937
YefM-Sa2/YoeB-Sa2	ANT(4')-Ib	57617	12118	10674	75919	1	6.82179e-291	1.2	0.2	75.8927	15.9617	18.5258	18302	1444	7.88985
YefM-Sa2/YoeB-Sa2	ErmA	57617	15122	12422	75919	1	1.44617e-94	1.1	0.1	75.8927	19.9186	21.5596	18302	2700	14.7525
YefM-Sa2/YoeB-Sa2	APH(3')-IIIa	57617	14428	12922	75919	1	0	1.2	0.2	75.8927	19.0045	22.4274	18302	1506	8.22861
YefM-Sa2/YoeB-Sa2	ANT(9)-Ia	57617	16141	12950	75919	1	1.5328e-49	1.1	0.1	75.8927	21.2608	22.476	18302	3191	17.4353
YefM-Sa2/YoeB-Sa2	arlR	57617	29962	22599	75919	1	-0.00776442	-1	0	75.8927	39.4657	39.2228	18302	7363	40.2306
YefM-Sa2/YoeB-Sa2	arlS	57617	51646	38852	75919	1	-1.87607e-10	-1	0	75.8927	68.0278	67.4315	18302	12794	69.9049
YefM-Sa2/YoeB-Sa2	mecA	57617	47950	39491	75919	1	0	1.1	0.1	75.8927	63.1594	68.5405	18302	8459	46.219
YefM-Sa2/YoeB-Sa2	Saur_FosB	57617	44015	40015	75919	1	0	1.2	0.3	75.8927	57.9763	69.45	18302	4000	21.8555
YefM-Sa2/YoeB-Sa2	PC1_blaZ	57617	60821	45878	75919	1	-1.00742e-09	-1	0	75.8927	80.113	79.6258	18302	14943	81.6468

## Sheet: Tab. S4. TA_drug_corr
TA / drug	norC (75881)	dfrC (75843)	mgrA (75794)	mepR (75760)	tet(38) (75661)	Saur_norA (75596)	sepA (75595)	mepA (75240)	kdpD (74851)	sdrM (74054)	Saur_LmrS (70018)	PC1_blaZ (60821)	arlS (51646)	mecA (47950)	Saur_FosB (44015)	arlR (29962)	ANT(9)-Ia (16141)	ErmA (15122)	APH(3')-IIIa (14428)	ANT(4')-Ib (12118)	ErmC (11653)	AAC6_Ie_APH2_Ia (11471)	mecR1 (10869)	msrA (10820)	mphC (10613)	SAT-4 (9803)	tet(K) (9689)	bcrA (8940)	tet(M) (8912)	mecI (7954)	dfrG (7254)	qacA (3745)	qacH (3521)	aad(6) (2957)	Saur_mupA_MUP (2436)	fusC (2425)	ErmB (2002)	tet(L) (1609)	fexA (1598)	lnuA (1577)	lsaE (1289)	lnuB (1284)	dfrK (1171)	ErmT (1125)	ANT(6)-Ia (886)	qacG (852)	Efae_ACT_CHL (682)	vgaA (638)	fusB (624)
MazE-Sa/MazF-Sa (75322)	75300	75261	75208	75176	75086	75030	75026	74668	74297	73504	69495	60556	51280	47746	43804	29719	16050	15033	14348	12049	11566	11431	10804	10762	10550	9746	9655	8885	8892	7898	7242	3732	3506	2945	2428	2419	1993	1605	1596	1571	1289	1284	1168	1124	886	852	677	637	624
YefM-Sa1/YoeB-Sa1 (63888)	63863	63829	63801	63755	63681	63637	63658	63430	63047	62191	58495	50861	42460	41592	43182	25562	14058	13516	14163	11220	9998	10121	10701	10587	10447	9614	6104	8768	4954	7837	5899	3463	3162	2874	2369	2256	1606	1015	1057	1370	695	689	52	8	696	610	628	235	601
YefM-Sa2/YoeB-Sa2 (57617)	57599	57565	57538	57521	57442	57439	57443	57213	56907	56120	55517	45878	38852	39491	40015	22599	12950	12422	12922	10674	9776	9595	10079	10401	10326	9509	5419	8719	4962	7828	5921	3461	3042	1715	2106	2164	437	1031	1052	1382	686	680	54	5	685	631	618	262	575
MazE-Sepi2/FicDoc-Sepi2 (1697)	1697	1695	1695	1695	1695	1693	1686	1693	1671	1697	1695	1393	928	1671	1685	771	1581	1691	1674	475	25	1651	1651	1	1	833	1008	2	1675	4	1560	1016	56	0	461	10	0	0	0	3	0	0	0	0	0	297	42	1	2
Epsilon/Zeta (671)	671	671	671	669	670	669	671	667	667	671	669	666	323	648	30	353	7	3	640	13	598	24	14	1	1	2	562	3	37	1	3	3	9	641	6	1	6	23	2	2	4	0	20	1	4	2	6	17	0
PemI-Sa1/PemK-Sa1 (256)	256	256	254	256	256	256	254	255	244	255	255	91	189	44	214	74	40	28	3	19	34	30	9	5	5	3	27	4	30	9	13	3	2	8	4	0	12	24	20	3	12	12	0	2	13	9	3	5	1
MazE-Sa2/FicDoc-Sa (34)	34	34	34	34	34	34	34	34	34	34	31	29	28	29	9	12	6	3	5	6	7	5	2	4	4	1	18	4	19	2	10	0	0	4	0	1	5	1	2	3	4	4	2	0	1	0	0	0	0
PemI-Sagn/PemK-Sagn (32)	32	32	32	32	32	32	32	32	31	32	32	0	16	0	0	19	0	0	0	0	0	0	0	0	0	0	0	0	0	0	0	0	0	0	0	0	0	0	0	0	0	0	0	0	0	0	0	0	0
PezTAnti/PezTTox (10)	10	10	10	10	10	10	10	10	10	10	10	10	3	10	0	7	0	0	10	0	0	10	0	0	0	0	10	0	10	0	0	0	0	10	0	0	10	0	0	0	0	0	0	0	0	0	0	0	0
PemI-Swar/PemK-Swar (8)	8	8	8	8	8	8	8	7	8	8	6	8	4	3	5	5	0	0	0	3	0	0	0	1	1	0	3	0	2	0	0	1	2	0	1	1	0	0	0	1	0	0	0	0	0	1	0	1	1
PemI-Sa2/PemK-Sa2 (7)	7	7	7	7	7	7	7	7	7	7	7	7	4	7	7	3	7	5	0	0	4	7	7	0	0	0	0	0	7	0	0	0	1	0	0	0	0	0	0	0	0	0	0	0	0	0	0	0	0
DinJ/YafQ (5)	5	5	5	5	5	5	5	5	5	5	5	5	1	4	4	4	3	3	4	3	0	4	3	2	2	3	2	0	1	3	0	0	0	1	0	1	3	0	0	0	0	0	0	0	0	0	0	0	0
PemI-Sa4/PemK-Sa4 (5)	5	5	5	5	5	5	5	5	4	5	5	5	2	5	4	3	3	3	4	3	1	4	3	2	2	3	3	0	0	3	0	0	0	1	0	0	4	0	0	0	0	0	0	0	0	0	0	0	0
PemI-Sa5/PemK-Sa5 (5)	5	5	5	5	5	5	5	5	5	5	5	4	1	4	4	4	3	3	4	3	0	3	3	2	2	3	2	0	1	3	0	0	0	1	0	1	3	0	0	0	0	0	0	0	0	0	0	0	0
PemI-Sa6/PemK-Sa6 (4)	4	4	4	4	4	4	4	4	4	4	4	3	1	4	4	3	4	4	0	3	0	0	3	0	0	0	0	0	2	3	0	0	3	0	0	0	0	0	0	0	0	0	0	0	0	0	0	0	0
PemI-Ssci/PemK-Ssci (2)	2	2	2	2	2	2	2	2	2	2	2	2	2	2	1	0	2	1	0	2	1	2	0	0	1	0	0	0	1	0	1	0	0	0	0	0	1	2	1	0	1	1	1	1	1	0	0	0	0
PemI-Scap/PemK-Scap (1)	1	1	1	1	1	1	1	1	1	1	1	1	1	0	0	0	0	0	0	0	0	1	0	0	0	0	0	0	0	0	0	0	0	0	0	0	0	0	0	0	0	0	0	1	0	0	0	0	0
PemI-Sa3/PemK-Sa3 (1)	0	1	1	1	1	1	1	1	1	1	1	1	0	1	1	1	0	0	0	0	0	0	0	0	0	0	0	0	0	0	1	0	0	0	0	0	0	0	0	0	0	0	0	0	0	0	0	0	0
PemI-Svit/PemK-Swar (1)	1	1	1	1	1	1	1	1	1	1	1	1	0	0	1	1	0	0	0	0	0	0	0	0	0	0	1	0	0	0	0	0	0	0	0	0	0	0	0	0	0	0	0	0	0	0	0	0	0
[truncated: 109 more columns]

## Sheet: Tab. S5. TA_drug_ratios
TA / drug	norC (75881)	dfrC (75843)	mgrA (75794)	mepR (75760)	tet(38) (75661)	Saur_norA (75596)	sepA (75595)	mepA (75240)	kdpD (74851)	sdrM (74054)	Saur_LmrS (70018)	PC1_blaZ (60821)	arlS (51646)	mecA (47950)	Saur_FosB (44015)	arlR (29962)	ANT(9)-Ia (16141)	ErmA (15122)	APH(3')-IIIa (14428)	ANT(4')-Ib (12118)	ErmC (11653)	AAC6_Ie_APH2_Ia (11471)	mecR1 (10869)	msrA (10820)	mphC (10613)	SAT-4 (9803)	tet(K) (9689)	bcrA (8940)	tet(M) (8912)	mecI (7954)	dfrG (7254)	qacA (3745)	qacH (3521)	aad(6) (2957)	Saur_mupA_MUP (2436)	fusC (2425)	ErmB (2002)	tet(L) (1609)	fexA (1598)	lnuA (1577)	lsaE (1289)	lnuB (1284)	dfrK (1171)	ErmT (1125)	ANT(6)-Ia (886)	qacG (852)	Efae_ACT_CHL (682)	vgaA (638)	fusB (624)
MazE-Sa/MazF-Sa (75322)	0.000300855	0.000276109	0.000192167	0.000225505	0.000383775	0.00054734	0.00048951	0.000379921	0.000672049	0.000634779	0.000573012	0.00509006	0.00112933	0.00523874	0.00445703	-0.000358675	0.00323302	0.00287367	0.003368	0.00315149	0.000578272	0.00635013	0.00273601	0.00363539	0.00280016	0.00297658	0.00631817	0.00248663	0.0081484	0.00119649	0.00900111	0.00637295	0.00523045	0.00552307	0.00664397	0.0078157	0.00488942	0.00779865	0.00958292	0.0058902	0.0113897	0.0113897	0.00768888	0.0101067	0.0113897	0.0113897	0.000773776	0.00912663	0.0113897
YefM-Sa1/YoeB-Sa1 (63888)	0.000157647	0.000112026	0.000411403	1.81716e-05	0.000229159	0.000471938	0.000967029	0.00258151	0.00132215	-0.00295584	-0.0104965	-0.0090937	-0.0336362	0.0436913	0.221351	0.0197828	0.0495774	0.0869353	0.222172	0.137837	0.027926	0.0682767	0.226442	0.217509	0.226172	0.220829	-0.417677	0.220889	-0.598239	0.227537	-0.0493903	0.135973	0.0937682	0.207842	0.20868	0.144698	-0.0690541	-0.415769	-0.347376	0.0459092	-0.642251	-0.649153	-4.24417	-6.88679	-0.0993034	-0.233128	0.129909	-1.19198	0.194735
YefM-Sa2/YoeB-Sa2 (57617)	0.000271518	0.000142321	0.000397873	0.000618872	0.000522582	0.00168718	0.00180673	0.00280959	0.00255098	-0.00209621	0.0631702	-0.00880059	-0.0127013	0.11796	0.260512	-0.00890855	0.0801886	0.114215	0.238924	0.214916	0.144581	0.14033	0.2891	0.340988	0.358415	0.354037	-0.440355	0.361854	-0.446861	0.37493	0.105031	0.28419	0.187001	-0.387959	0.187958	0.233682	-1.79777	-0.244154	-0.205166	0.207541	-0.512005	-0.519072	-4.04067	-7.41581	0.0267637	-0.035247	0.255802	-0.886023	0.279982
MazE-Sepi2/FicDoc-Sepi2 (1697)	0.000722298	-0.000256334	0.000676052	0.00132337	0.00320985	0.0027465	-0.00321185	0.00955655	-0.00183543	0.0358833	0.115034	0.0351001	-0.314985	0.640655	0.776228	0.203143	2.13158	2.3227	2.3759	0.810322	-3.38116	2.68682	2.7646	-7.91801	-7.89014	1.92657	2.21855	-6.64266	3.07181	-5.47406	3.26617	3.60134	-0.491012	-3	3.08173	-2.43844	-3	-3	-3	-3.5546	-3	-3	-3	-3	-3	3.96301	0	0	0
Epsilon/Zeta (671)	0.000722298	0.00144496	0.00237734	-0.0012819	0.00275947	0.00184453	0.00617017	0.00433514	0.0118134	0.0358833	0.112429	0.309101	-0.498974	0.612611	-3.69681	0.414682	-4.34908	-5.47739	2.32735	-3.04242	2.53759	-2.07874	-2.77857	-6.57941	-6.55154	-5.437	2.7143	-4.71909	-1.09008	-6.13546	-4.41759	-3.46378	-1.78984	4.61627	-1.84333	-4.42176	0	0	0	0	0	0	0	0	0	0	0	0	0
PemI-Sa1/PemK-Sa1 (256)	0.000722298	0.00144496	-0.00893797	0.00302466	0.00491115	0.00615109	-0.00514514	0.00731458	-0.0488233	0.0302368	0.111089	-1.17231	0.118047	-1.87764	0.527933	-0.44922	-0.444341	-0.864833	-4.01945	-1.10476	-0.208778	-0.36664	-2.02583	-2.86731	-2.83944	-3.46187	-0.275071	-2.91389	-0.00246955	-1.57537	-0.911948	0	0	0	0	0	0	0	0	0	0	0	0	0	0	0	0	0	0
MazE-Sa2/FicDoc-Sa (34)	0.000722298	0.00144496	0.00237734	0.00302466	0.00491115	0.00615109	0.00617017	0.0129611	0.0204394	0.0358833	-0.0165314	0.0904096	0.275696	0.433448	-1.13107	0	0	0	0	0	0	0	0	0	0	0	0	0	0	0	0	0	0	0	0	0	0	0	0	0	0	0	0	0	0	0	0	0	0
PemI-Sagn/PemK-Sagn (32)	0.000722298	0.00144496	0.00237734	0.00302466	0.00491115	0.00615109	0.00617017	0.0129611	-0.0253643	0.0358833	0.116735	-3	-0.444196	-3	-3	0	0	0	0	0	0	0	0	0	0	0	0	0	0	0	0	0	0	0	0	0	0	0	0	0	0	0	0	0	0	0	0	0	0
PezTAnti/PezTTox (10)	0.000722298	0.00144496	0	0	0	0	0	0	0	0	0	0	0	0	0	0	0	0	0	0	0	0	0	0	0	0	0	0	0	0	0	0	0	0	0	0	0	0	0	0	0	0	0	0	0	0	0	0	0
PemI-Swar/PemK-Swar (8)	0	0	0	0	0	0	0	0	0	0	0	0	0	0	0	0	0	0	0	0	0	0	0	0	0	0	0	0	0	0	0	0	0	0	0	0	0	0	0	0	0	0	0	0	0	0	0	0	0
PemI-Sa2/PemK-Sa2 (7)	0	0	0	0	0	0	0	0	0	0	0	0	0	0	0	0	0	0	0	0	0	0	0	0	0	0	0	0	0	0	0	0	0	0	0	0	0	0	0	0	0	0	0	0	0	0	0	0	0
DinJ/YafQ (5)	0	0	0	0	0	0	0	0	0	0	0	0	0	0	0	0	0	0	0	0	0	0	0	0	0	0	0	0	0	0	0	0	0	0	0	0	0	0	0	0	0	0	0	0	0	0	0	0	0
PemI-Sa4/PemK-Sa4 (5)	0	0	0	0	0	0	0	0	0	0	0	0	0	0	0	0	0	0	0	0	0	0	0	0	0	0	0	0	0	0	0	0	0	0	0	0	0	0	0	0	0	0	0	0	0	0	0	0	0
PemI-Sa5/PemK-Sa5 (5)	0	0	0	0	0	0	0	0	0	0	0	0	0	0	0	0	0	0	0	0	0	0	0	0	0	0	0	0	0	0	0	0	0	0	0	0	0	0	0	0	0	0	0	0	0	0	0	0	0
PemI-Sa6/PemK-Sa6 (4)	0	0	0	0	0	0	0	0	0	0	0	0	0	0	0	0	0	0	0	0	0	0	0	0	0	0	0	0	0	0	0	0	0	0	0	0	0	0	0	0	0	0	0	0	0	0	0	0	0
PemI-Ssci/PemK-Ssci (2)	0	0	0	0	0	0	0	0	0	0	0	0	0	0	0	0	0	0	0	0	0	0	0	0	0	0	0	0	0	0	0	0	0	0	0	0	0	0	0	0	0	0	0	0	0	0	0	0	0
PemI-Scap/PemK-Scap (1)	0	0	0	0	0	0	0	0	0	0	0	0	0	0	0	0	0	0	0	0	0	0	0	0	0	0	0	0	0	0	0	0	0	0	0	0	0	0	0	0	0	0	0	0	0	0	0	0	0
PemI-Sa3/PemK-Sa3 (1)	0	0	0	0	0	0	0	0	0	0	0	0	0	0	0	0	0	0	0	0	0	0	0	0	0	0	0	0	0	0	0	0	0	0	0	0	0	0	0	0	0	0	0	0	0	0	0	0	0
PemI-Svit/PemK-Swar (1)	0	0	0	0	0	0	0	0	0	0	0	0	0	0	0	0	0	0	0	0	0	0	0	0	0	0	0	0	0	0	0	0	0	0	0	0	0	0	0	0	0	0	0	0	0	0	0	0	0
[truncated: 109 more columns]

## Sheet: Tab. S6. TA_drug_coloc
TA / drug	norC (75881)	dfrC (75843)	mgrA (75794)	mepR (75760)	tet(38) (75661)	Saur_norA (75596)	sepA (75595)	mepA (75240)	kdpD (74851)	sdrM (74054)	Saur_LmrS (70018)	PC1_blaZ (60821)	arlS (51646)	mecA (47950)	Saur_FosB (44015)	arlR (29962)	ANT(9)-Ia (16141)	ErmA (15122)	APH(3')-IIIa (14428)	ANT(4')-Ib (12118)	ErmC (11653)	AAC6_Ie_APH2_Ia (11471)	mecR1 (10869)	msrA (10820)	mphC (10613)	SAT-4 (9803)	tet(K) (9689)	bcrA (8940)	tet(M) (8912)	mecI (7954)	dfrG (7254)	qacA (3745)	qacH (3521)	aad(6) (2957)	Saur_mupA_MUP (2436)	fusC (2425)	ErmB (2002)	tet(L) (1609)	fexA (1598)	lnuA (1577)	lsaE (1289)	lnuB (1284)	dfrK (1171)	ErmT (1125)	ANT(6)-Ia (886)	qacG (852)	Efae_ACT_CHL (682)	vgaA (638)	fusB (624)
MazE-Sa/MazF-Sa (75322)	2226	1987	1976	1938	2135	1966	3039	1912	73599	2961	2878	595	546	1216	2173	1452	567	559	170	260	16	189	430	82	83	67	93	73	200	381	352	14	15	72	5	30	38	24	31	4	29	29	10	9	23	0	1	14	5
YefM-Sa1/YoeB-Sa1 (63888)	3958	1829	1861	2999	3746	1852	16085	2968	2423	15482	15464	790	532	2018	23036	1334	642	635	198	490	16	146	774	97	98	71	42	82	140	710	986	23	12	92	12	116	37	22	22	5	21	21	0	0	21	0	2	5	11
YefM-Sa2/YoeB-Sa2 (57617)	3922	1713	1734	2889	3683	1727	13308	2866	2279	12728	12824	784	490	2018	20115	1250	632	623	184	509	17	147	775	100	101	73	45	82	140	731	689	22	15	75	11	119	16	23	22	5	21	21	0	0	21	0	1	9	11
MazE-Sepi2/FicDoc-Sepi2 (1697)	21	26	21	21	21	21	24	21	23	24	24	26	4	21	24	17	20	22	1490	0	0	29	19	0	0	692	10	0	20	0	18	0	0	0	0	0	0	0	0	0	0	0	0	0	0	0	0	0	0
Epsilon/Zeta (671)	3	2	2	2	3	2	2	2	2	2	2	31	2	2	0	0	4	0	639	0	17	0	1	0	0	2	1	2	1	0	0	0	1	639	0	0	5	1	0	0	4	0	1	0	4	0	0	0	0
PemI-Sa1/PemK-Sa1 (256)	0	1	0	0	0	0	0	0	0	0	0	22	0	0	0	0	0	0	0	0	0	4	0	0	0	0	0	0	0	0	0	3	0	0	2	0	5	2	0	1	0	0	0	0	0	0	0	0	1
MazE-Sa2/FicDoc-Sa (34)	0	0	0	0	0	0	0	0	0	0	0	0	0	0	0	0	0	0	0	2	0	0	0	0	0	0	0	0	0	0	0	0	0	0	0	0	0	0	0	1	0	0	0	0	0	0	0	0	0
PemI-Sagn/PemK-Sagn (32)	0	0	0	0	0	0	0	0	0	0	0	0	0	0	0	0	0	0	0	0	0	0	0	0	0	0	0	0	0	0	0	0	0	0	0	0	0	0	0	0	0	0	0	0	0	0	0	0	0
PezTAnti/PezTTox (10)	0	0	0	0	0	0	0	0	0	0	0	0	0	0	0	0	0	0	0	0	0	0	0	0	0	0	0	0	0	0	0	0	0	0	0	0	0	0	0	0	0	0	0	0	0	0	0	0	0
PemI-Swar/PemK-Swar (8)	0	0	0	0	0	0	0	0	0	0	0	1	0	0	0	0	0	0	0	0	0	0	0	0	0	0	1	0	0	0	0	0	0	0	0	0	0	0	0	0	0	0	0	0	0	0	0	0	0
PemI-Sa2/PemK-Sa2 (7)	0	0	0	0	0	0	0	0	0	0	0	0	0	0	0	0	0	0	0	0	0	0	0	0	0	0	0	0	0	0	0	0	0	0	0	0	0	0	0	0	0	0	0	0	0	0	0	0	0
DinJ/YafQ (5)	0	1	0	0	0	0	0	0	0	0	0	0	0	0	0	0	0	0	1	0	0	1	0	0	0	1	0	0	0	0	0	0	0	0	0	0	0	0	0	0	0	0	0	0	0	0	0	0	0
PemI-Sa4/PemK-Sa4 (5)	0	1	0	0	0	0	0	0	0	0	0	0	0	0	0	0	0	0	1	0	0	1	0	0	0	1	0	0	0	0	0	0	0	1	0	0	0	0	0	0	0	0	0	0	0	0	0	0	0
PemI-Sa5/PemK-Sa5 (5)	0	1	0	0	0	0	0	0	0	0	0	0	0	0	0	0	0	0	1	0	0	1	0	0	0	1	0	0	0	0	0	0	0	0	0	0	0	0	0	0	0	0	0	0	0	0	0	0	0
PemI-Sa6/PemK-Sa6 (4)	0	0	0	0	0	0	0	0	0	0	0	0	0	0	0	0	0	0	0	0	0	0	0	0	0	0	0	0	0	0	0	0	0	0	0	0	0	0	0	0	0	0	0	0	0	0	0	0	0
PemI-Ssci/PemK-Ssci (2)	0	0	0	0	0	0	0	0	0	0	0	0	0	0	0	0	0	0	0	0	0	0	0	0	0	0	0	0	0	0	0	0	0	0	0	0	0	0	0	0	0	0	0	0	0	0	0	0	0
PemI-Scap/PemK-Scap (1)	0	0	0	0	0	0	0	0	0	0	0	0	0	0	0	0	0	0	0	0	0	0	0	0	0	0	0	0	0	0	0	0	0	0	0	0	0	0	0	0	0	0	0	0	0	0	0	0	0
PemI-Sa3/PemK-Sa3 (1)	0	0	0	0	0	0	0	0	0	0	0	0	0	0	0	0	0	0	0	0	0	0	0	0	0	0	0	0	0	0	0	0	0	0	0	0	0	0	0	0	0	0	0	0	0	0	0	0	0
PemI-Svit/PemK-Swar (1)	0	0	0	0	0	0	0	0	0	0	0	1	0	0	0	0	0	0	0	0	0	0	0	0	0	0	1	0	0	0	0	0	0	0	0	0	0	0	0	0	0	0	0	0	0	0	0	0	0
[truncated: 109 more columns]

## Sheet: Tab. S7. UAUU_freqs
drug	stat	PemIK-Sa1(+)	PemIK-Sa1(-)	all
PC1_blaZ	count	91	60730	60821		PemIK-Sa1(+)	drug resistance determinants, population co-occurring with PemIK-Sa1
	mean	9.32	9.26	9.26		PemIK-Sa1(-)	drug resistance determinants, population not co-occurring with PemIK-Sa1
	std	0.49	0.47	0.47		all	drug resistance determinants, complete population
	freq	11.05	10.98	10.98		count	occurrence count
mecA	count	44	47906	47950		mean	mean no. of UAUU motifs in coding sequences
	mean	22	22	22		std	standard deviation
	std	0	0.12	0.12		freq	no. of UAUU motifs per 1 kb of a coding sequence
	freq	10.98	10.98	10.98
APH(3')-IIIa	count	3	14425	14428
	mean	5	5	5
	std	0	0.11	0.11
	freq	6.31	6.31	6.31
ANT(4')-Ib	count	19	12099	12118
	mean	6	6	6
	std	0	0.05	0.05
	freq	7.91	7.9	7.9
msrA	count	5	10815	10820
	mean	13.6	13.08	13.08
	std	0.89	0.28	0.28
	freq	9.29	8.94	8.94
mphC	count	5	10608	10613
	mean	5	5	5
	std	0	0.06	0.06
	freq	5.57	5.57	5.57
SAT-4	count	3	9800	9803
	mean	3	2.92	2.92
	std	0	0.27	0.27
	freq	5.56	5.42	5.42
bcrA	count	4	8936	8940
	mean	16.5	17	17
	std	1	0.08	0.08
	freq	17.97	18.52	18.51
Saur_FosB	count	214	43801	44015
	mean	7.94	7.79	7.79
	std	0.24	0.43	0.43
	freq	19.04	18.69	18.69
ANT(9)-Ia	count	40	16101	16141
	mean	6.7	6.95	6.95
	std	0.46	0.22	0.22
	freq	8.59	8.91	8.91
ErmA	count	28	15094	15122
	mean	10	10.04	10.04
	std	0	0.21	0.21
	freq	13.72	13.77	13.77
ErmC	count	34	11619	11653
	mean	12.59	12.8	12.8
	std	0.5	0.42	0.42
	freq	17.2	17.48	17.48
AAC6_Ie_APH2_Ia	count	30	11441	11471
	mean	29	28.98	28.98
	std	0	0.22	0.22
	freq	20.18	20.17	20.17
tet(K)	count	27	9662	9689
	mean	32.93	32.99	32.99
	std	0.38	0.29	0.29
	freq	23.91	23.95	23.95
tet(M)	count	30	8882	8912
	mean	15.83	16.37	16.36
	std	0.38	0.57	0.57
	freq	8.26	8.54	8.54
dfrG	count	13	7241	7254
	mean	7	7	7
	std	0	0.04	0.04
	freq	14.14	14.14	14.14
qacA	count	3	3742	3745
	mean	22	22.01	22.01
	std	0	0.13	0.13
	freq	14.27	14.27	14.27
qacH	count	2	3519	3521
	mean	5	5.6	5.6
	std	0	1.78	1.78
	freq	15.58	17.45	17.45
aad(6)	count	8	2949	2957
	mean	11	10.98	10.98
	std	0	0.15	0.15
	freq	13.29	13.26	13.26
Saur_mupA_MUP	count	4	2432	2436
	mean	40.25	40.1	40.1
	std	0.5	0.48	0.48
	freq	13.1	13.05	13.05
fusC	count	0	2425	2425
	mean		3.77	3.77
	std		0.43	0.43
	freq		5.92	5.92
ErmB	count	12	1990	2002
	mean	11.83	11.98	11.98
	std	0.39	0.19	0.19
	freq	15.91	16.1	16.1
tet(L)	count	24	1585	1609
	mean	18.96	18.98	18.98
	std	0.2	0.19	0.19
	freq	13.8	13.81	13.81
fexA	count	20	1578	1598
	mean	12	11.85	11.85
	std	0	0.36	0.36
	freq	8.42	8.31	8.32
lnuA	count	3	1574	1577
	mean	7.33	7.92	7.92
	std	1.15	0.39	0.4
	freq	15.18	16.4	16.4
lsaE	count	12	1277	1289
	mean	20	20.01	20.01
	std	0	0.07	0.07
	freq	13.5	13.5	13.5
lnuB	count	12	1272	1284
	mean	8	8	8
	std	0	0.03	0.03
	freq	9.99	9.99	9.99
dfrK	count	0	1171	1171
	mean		5.98	5.98
	std		0.21	0.21
	freq		12.23	12.23
ErmT	count	2	1123	1125
	mean	12	12	12
	std	0	0.22	0.22
	freq	16.39	16.4	16.4
ANT(6)-Ia	count	13	873	886
	mean	13	13	13
	std	0	0.07	0.07
	freq	15.1	15.1	15.1
qacG	count	9	843	852
	mean	7	7.77	7.76
	std	0	1.16	1.16
	freq	21.81	24.21	24.18
vgaA	count	5	633	638
	mean	16	16.49	16.49
	std	0	1.13	1.13
	freq	10.22	10.53	10.53
Efac_ACT_CHL	count	0	467	467
	mean		13.98	13.98
	std		0.19	0.19
	freq		21.68	21.68
vgaE	count	13	313	326
	mean	16	16	16
	std	0	0	0
	freq	10.18	10.18	10.18
mecC-type_BlaZ	count	0	274	274
	mean		7.04	7.04
	std		0.22	0.22
	freq		8.3	8.3
mecC	count	0	271	271
	mean		18.06	18.06
	std		0.48	0.48
	freq		9.05	9.05
apmA	count	1	119	120
	mean	4	4	4
	std		0	0
	freq	4.87	4.87	4.87
spd	count	4	91	95
	mean	15	15.02	15.02
	std	0	0.26	0.25
	freq	19.46	19.48	19.48
cfrA	count	0	85	85
	mean		5	5
	std		0	0
	freq		4.78	4.78
